# Supplementary material for: Characterization of the peripheral blood transcriptome and adaptive evolution of the MHC I and TLR gene families in the wolf (Canis lupus)
Source: BMC Genomics. 2017 Aug 7;18:584. doi: 10.1186/s12864-017-3983-0 (PMC5545864; doi:10.1186/s12864-017-3983-0)
Supplement: Supplementary file 2 — GO functional classification of wolf blood transcriptome. (XLSX 29 kb) [file 12864_2017_3983_MOESM2_ESM.xlsx]

## Sheet: GO_classification
Additional file 2：Table S1. GO functional classification of wolf blood transcriptome
Main GO categories	GO sub-categories (Level 2)	GO sub-categories (Level 3)	Number of Unigene
Biological Process (BP)	reproduction (GO:0000003)	sexual reproduction (GO:0019953)	409
		reproductive process (GO:0022414)	864
		multicellular organism reproduction (GO:0032504)	96
		Total number of unigene	873
	cell killing (GO:0001906)	leukocyte mediated cytotoxicity (GO:0001909)	66
		killing of cells of another organism (GO:0031640)	2
		Total number of unigene	67
	immune system process (GO:0002376)	leukocyte homeostasis (GO:0001776)	84
		somatic diversification of immune receptors (GO:0002200)	61
		immune effector process (GO:0002252)	492
		activation of immune response (GO:0002253)	262
		B cell selection (GO:0002339)	5
		tolerance induction (GO:0002507)	19
		immune system development (GO:0002520)	736
		immune response (GO:0006955)	1005
		antigen processing and presentation (GO:0019882)	100
		lymphocyte costimulation (GO:0031294)	959
		T cell selection (GO:0045058)	35
		leukocyte activation (GO:0045321)	579
		leukocyte migration (GO:0050900)	129
		Total number of unigene	1721
	metabolic process (GO:0008152)	alcohol metabolic process (GO:0006066)	487
		nitrogen compound metabolic process (GO:0006807)	7473
		catabolic process (GO:0009056)	2068
		biosynthetic process (GO:0009058)	7525
		organic ether metabolic process (GO:0018904)	92
		organophosphate metabolic process (GO:0019637)	266
		secondary metabolic process (GO:0019748)	92
		pigment metabolic process (GO:0042440)	2056
		hormone metabolic process (GO:0042445)	76
		macromolecule metabolic process (GO:0043170)	10423
		multicellular organismal metabolic process (GO:0044236)	1666
		cellular metabolic process (GO:0044237)	11597
		primary metabolic process (GO:0044238)	11768
		respiratory burst (GO:0045730)	16
		oxidation reduction (GO:0055114)	797
		Total number of unigene	13151
	cellular process (GO:0009987)	cell activation (GO:0001775)	673
		generation of a signal involved in cell-cell signaling (GO:0003001)	173
		DNA packaging (GO:0006323)	154
		translational initiation (GO:0006413)	277
		vesicle targeting (GO:0006903)	18
		cell motion (GO:0006928)	967
		syncytium formation (GO:0006949)	21
		organelle organization (GO:0006996)	2768
		microtubule-based process (GO:0007017)	3284
		cytoplasm organization (GO:0007028)	6
		cell cycle (GO:0007049)	1270
		chromosome segregation (GO:0007059)	268
		cell communication (GO:0007154)	6086
		cell adhesion (GO:0007155)	603
		establishment or maintenance of cell polarity (GO:0007163)	69
		ensheathment of neurons (GO:0007272)	70
		cell aging (GO:0007569)	64
		cell recognition (GO:0008037)	68
		cell death (GO:0008219)	1275
		cell proliferation (GO:0008283)	1166
		membrane organization (GO:0016044)	636
		cell growth (GO:0016049)	244
		vesicle-mediated transport (GO:0016192)	994
		gene silencing (GO:0016458)	122
		cellular homeostasis (GO:0019725)	623
		cell cycle process (GO:0022402)	887
		membrane docking (GO:0022406)	63
		ribonucleoprotein complex biogenesis (GO:0022613)	528
		actin filament-based process (GO:0030029)	524
		cell projection organization (GO:0030030)	831
		transposition (GO:0032196)	72
		cytokinetic process (GO:0032506)	21
		ER-dependent peroxisome biogenesis (GO:0032581)	2
		secretion by cell (GO:0032940)	453
		cellular pigmentation (GO:0033059)	26
		cell junction organization (GO:0034330)	121
		cellular macromolecular complex subunit organization (GO:0034621)	1051
		cell competition in a multicellular organism (GO:0035212)	1
		cell wall biogenesis (GO:0042546)	3
		extracellular structure organization (GO:0043062)	188
		membrane biogenesis (GO:0044091)	4
		cellular metabolic process (GO:0044237)	11597
		intermediate filament-based process (GO:0045103)	29
		external encapsulating structure organization (GO:0045229)	2
		pore complex biogenesis (GO:0046931)	19
		reproductive cellular process (GO:0048610)	16
		cellular developmental process (GO:0048869)	2633
		cell division (GO:0051301)	334
		cellular localization (GO:0051641)	2147
		maintenance of location in cell (GO:0051651)	156
		cellular response to stimulus (GO:0051716)	1661
		transmembrane transport (GO:0055085)	646
		contact inhibition (GO:0060242)	3
		cell adhesion molecule production (GO:0060352)	6
		synaptonemal complex organization (GO:0070193)	17
		Total number of unigene	18188
	anatomical structure formation (GO:0010926)	cellular component assembly (GO:0022607)	1827
		anatomical structure formation involved in morphogenesis (GO:0048646)	607
		Total number of unigene	2246
	viral reproduction (GO:0016032)	viral reproductive process (GO:0022415)	304
		Total number of unigene	374
	cellular component organization (GO:0016043)	DNA packaging (GO:0006323)	154
		organelle organization (GO:0006996)	2768
		cytoplasm organization (GO:0007028)	6
		membrane organization (GO:0016044)	636
		cellular component disassembly (GO:0022411)	268
		cellular component assembly (GO:0022607)	1827
		cell projection organization (GO:0030030)	831
		cellular component morphogenesis (GO:0032989)	915
		cell junction organization (GO:0034330)	121
		microtubule organizing center attachment site organization (GO:0034994)	346
		extracellular structure organization (GO:0043062)	188
		periplasmic space organization (GO:0043580)	1338
		macromolecular complex subunit organization (GO:0043933)	1474
		cellular component maintenance (GO:0043954)	6
		external encapsulating structure organization (GO:0045229)	2
		synaptonemal complex organization (GO:0070193)	17
		Total number of unigene	4607
	death (GO:0016265)	cell death (GO:0008219)	1275
		Total number of unigene	1275
	reproductive process (GO:0022414)	reproductive developmental process (GO:0003006)	195
		gamete generation (GO:0007276)	330
		female pregnancy (GO:0007565)	56
		parturition (GO:0007567)	1
		mating (GO:0007618)	14
		fertilization (GO:0009566)	92
		reproductive behavior (GO:0019098)	15
		viral reproductive process (GO:0022415)	304
		reproductive process in a multicellular organism (GO:0048609)	96
		reproductive cellular process (GO:0048610)	16
		Total number of unigene	864
	biological adhesion (GO:0022610)	cell adhesion (GO:0007155)	603
		adhesion to other organism during symbiotic interaction (GO:0051825)	7
		Total number of unigene	605
	multicellular organismal process (GO:0032501)	temperature homeostasis (GO:0001659)	24
		cytokine production (GO:0001816)	423
		response to dietary excess (GO:0002021)	11
		negative regulation of immune system process (GO:0002683)	201
		system process (GO:0003008)	3230
		multicellular organismal development (GO:0007275)	3287
		respiratory gaseous exchange (GO:0007585)	31
		digestion (GO:0007586)	41
		visual behavior (GO:0007632)	36
		determination of adult life span (GO:0008340)	18
		negative regulation of metabolic process (GO:0009892)	1629
		negative regulation of lipid storage (GO:0010888)	16
		multicellular organism adhesion (GO:0022608)	0
		sleep (GO:0030431)	9
		adult behavior (GO:0030534)	79
		negative regulation of cell killing (GO:0031342)	8
		multicellular organism reproduction (GO:0032504)	96
		negative regulation of homeostatic process (GO:0032845)	33
		neurotrophin production (GO:0032898)	4
		multicellular organismal response to stress (GO:0033555)	281
		multicellular organism growth (GO:0035264)	284
		negative regulation of locomotion (GO:0040013)	7
		molting cycle (GO:0042303)	45
		negative regulation of circadian rhythm (GO:0042754)	11
		pigment accumulation in tissues (GO:0043480)	417
		negative regulation of multi-organism process (GO:0043901)	14
		multicellular organismal metabolic process (GO:0044236)	1666
		negative regulation of growth (GO:0045926)	162
		negative regulation of viral protein levels in host cell (GO:0046725)	3
		negative regulation of cellular process (GO:0048523)	2759
		negative regulation of viral reproduction (GO:0048525)	48
		negative regulation of response to stimulus (GO:0048585)	197
		reproductive process in a multicellular organism (GO:0048609)	96
		tissue remodeling (GO:0048771)	186
		multicellular organismal homeostasis (GO:0048871)	137
		coagulation (GO:0050817)	166
		regulation of body fluid levels (GO:0050878)	1756
		multicellular organismal movement (GO:0050879)	35
		negative regulation of transport (GO:0051051)	209
		negative regulation of developmental process (GO:0051093)	924
		negative regulation of cellular component organization (GO:0051129)	346
		negative regulation of multicellular organismal process (GO:0051241)	238
		negative regulation of sequestering of calcium ion (GO:0051283)	57
		negative regulation of fibrinolysis (GO:0051918)	4
		negative regulation of establishment of protein localization to plasma membrane (GO:0090005)	7
		Total number of unigene	7675
	developmental process (GO:0032502)	ossification (GO:0001503)	266
		reproductive developmental process (GO:0003006)	195
		multicellular organismal development (GO:0007275)	3287
		pattern specification process (GO:0007389)	222
		embryo implantation (GO:0007566)	23
		aging (GO:0007568)	116
		age-dependent general metabolic decline (GO:0007571)	3
		anatomical structure morphogenesis (GO:0009653)	1774
		embryonic development (GO:0009790)	747
		post-embryonic development (GO:0009791)	95
		abscission (GO:0009838)	3
		stem cell maintenance (GO:0019827)	86
		developmental maturation (GO:0021700)	120
		embryonic camera-type eye development (GO:0031076)	31
		post-embryonic camera-type eye development (GO:0031077)	10
		keratinization (GO:0031424)	11
		pupation (GO:0035074)	2143
		hatching (GO:0035188)	4
		dedifferentiation (GO:0043696)	3
		pigmentation during development (GO:0048066)	29
		anatomical structure arrangement (GO:0048532)	18
		developmental growth (GO:0048589)	142
		anatomical structure formation involved in morphogenesis (GO:0048646)	607
		polyphenic determination (GO:0048647)	1006
		anatomical structure development (GO:0048856)	3322
		cellular developmental process (GO:0048869)	2633
		myelination of lateral line nerve axons (GO:0048897)	924
		anatomical structure regression (GO:0060033)	9
		innervation (GO:0060384)	15
		Total number of unigene	4292
	growth (GO:0040007)	cell growth (GO:0016049)	244
		filamentous growth (GO:0030447)	0
		multicellular organism growth (GO:0035264)	284
		organ growth (GO:0035265)	375
		developmental growth (GO:0048589)	142
		Total number of unigene	582
	locomotion (GO:0040011)	locomotion involved in locomotory behavior (GO:0031987)	5
		directional locomotion (GO:0033058)	2
		taxis (GO:0042330)	215
		cell motility (GO:0048870)	854
		dissemination or transmission of organism from other organism during symbiotic interaction (GO:0051821)	1
		movement in environment of other organism during symbiotic interaction (GO:0052192)	544
		Total number of unigene	1005
	pigmentation (GO:0043473)	regulation of immune system process (GO:0002682)	965
		positive regulation of immune system process (GO:0002684)	518
		positive regulation of metabolic process (GO:0009893)	2013
		positive regulation of lipid storage (GO:0010884)	21
		regulation of metabolic process (GO:0019222)	4916
		regulation of cell killing (GO:0031341)	44
		positive regulation of cell killing (GO:0031343)	34
		regulation of homeostatic process (GO:0032844)	284
		positive regulation of homeostatic process (GO:0032846)	93
		regulation of localization (GO:0032879)	1368
		cellular pigmentation (GO:0033059)	26
		regulation of growth (GO:0040008)	374
		regulation of locomotion (GO:0040012)	510
		positive regulation of locomotion (GO:0040017)	38
		regulation of circadian rhythm (GO:0042752)	86
		positive regulation of circadian rhythm (GO:0042753)	5
		pigment accumulation (GO:0043476)	1
		regulation of multi-organism process (GO:0043900)	171
		positive regulation of multi-organism process (GO:0043902)	3
		regulation of cellular component biogenesis (GO:0044087)	370
		positive regulation of cellular component biogenesis (GO:0044089)	14
		positive regulation of growth (GO:0045927)	130
		positive regulation of viral protein levels in host cell (GO:0046726)	3
		pigmentation during development (GO:0048066)	29
		positive regulation of biological process (GO:0048518)	3632
		negative regulation of biological process (GO:0048519)	3045
		positive regulation of cellular process (GO:0048522)	3228
		positive regulation of viral reproduction (GO:0048524)	92
		regulation of response to stimulus (GO:0048583)	1080
		positive regulation of response to stimulus (GO:0048584)	546
		regulation of viral reproduction (GO:0050792)	135
		regulation of developmental process (GO:0050793)	2145
		regulation of cellular process (GO:0050794)	10088
		positive regulation of transport (GO:0051050)	405
		positive regulation of developmental process (GO:0051094)	1006
		regulation of cellular component organization (GO:0051128)	1343
		positive regulation of cellular component organization (GO:0051130)	598
		regulation of multicellular organismal process (GO:0051239)	1656
		positive regulation of multicellular organismal process (GO:0051240)	417
		regulation of fibrinolysis (GO:0051917)	7
		positive regulation of fibrinolysis (GO:0051919)	3
		positive regulation of establishment of protein localization to plasma membrane (GO:0090004)	24
		Total number of unigene	10542
	cellular component biogenesis (GO:0044085)	synaptogenesis (GO:0007416)	30
		nucleologenesis (GO:0017126)	2
		cellular component assembly (GO:0022607)	1827
		ribonucleoprotein complex biogenesis (GO:0022613)	528
		ER-dependent peroxisome biogenesis (GO:0032581)	2
		cell wall biogenesis (GO:0042546)	3
		membrane biogenesis (GO:0044091)	4
		pore complex biogenesis (GO:0046931)	19
		protein complex biogenesis (GO:0070271)	916
		cellular component macromolecule biosynthetic process (GO:0070589)	3
		Total number of unigene	2158
	rhythmic process (GO:0048511)	rhythmic behavior (GO:0007622)	17
		circadian rhythm (GO:0007623)	125
		ultradian rhythm (GO:0007624)	2
		ovulation cycle process (GO:0022602)	46
		ovulation cycle (GO:0042698)	48
		Total number of unigene	189
	response to stimulus (GO:0050896)	response to dietary excess (GO:0002021)	11
		response to stress (GO:0006950)	2553
		immune response (GO:0006955)	1005
		behavior (GO:0007610)	522
		response to external stimulus (GO:0009605)	1113
		response to biotic stimulus (GO:0009607)	641
		response to abiotic stimulus (GO:0009628)	397
		response to endogenous stimulus (GO:0009719)	347
		response to activity (GO:0014823)	13
		response to inactivity (GO:0014854)	8
		response to stimulus involved in regulation of muscle adaptation (GO:0014874)	10
		response to chemical stimulus (GO:0042221)	3664
		detection of stimulus (GO:0051606)	2372
		cellular response to stimulus (GO:0051716)	1661
		Total number of unigene	5974
	localization (GO:0051179)	protein complex localization (GO:0031503)	1387
		macromolecule localization (GO:0033036)	1775
		establishment of localization (GO:0051234)	3391
		maintenance of location (GO:0051235)	235
		cellular localization (GO:0051641)	2147
		localization of cell (GO:0051674)	967
		Total number of unigene	4270
	establishment of localization (GO:0051234)	transport (GO:0006810)	3259
		establishment of protein localization (GO:0045184)	1384
		establishment of RNA localization (GO:0051236)	110
		establishment of localization in cell (GO:0051649)	1896
		establishment of organelle localization (GO:0051656)	193
		Total number of unigene	3391
	multi-organism process (GO:0051704)	female pregnancy (GO:0007565)	56
		parturition (GO:0007567)	1
		mating (GO:0007618)	14
		pollination (GO:0009856)	171
		killing of cells of another organism (GO:0031640)	2
		multi-organism metabolic process (GO:0044033)	0
		interspecies interaction between organisms (GO:0044419)	146
		homeostasis of number of cells in a free-living population (GO:0048874)	4
		behavioral interaction between organisms (GO:0051705)	43
		response to other organism (GO:0051707)	538
		Total number of unigene	756
	biological regulation (GO:0065007)	regulation of biological process (GO:0050789)	10517
		regulation of biological quality (GO:0065008)	2410
		regulation of molecular function (GO:0065009)	2207
		Total number of unigene	11225
Cellular Component (CC)	extracellular region (GO:0005576)	extracellular region part (GO:0044421)	3335
		Total number of unigene	3429
	cell (GO:0005623)	cell part (GO:0044464)	19931
		Total number of unigene	19965
	virion (GO:0019012)	virion part (GO:0044423)	79
		Total number of unigene	79
	membrane-enclosed lumen (GO:0031974)	organelle envelope lumen (GO:0031970)	79
		organelle lumen (GO:0043233)	3961
		Total number of unigene	4021
	envelope (GO:0031975)	cell envelope (GO:0030313)	3
		organelle envelope (GO:0031967)	918
		Total number of unigene	920
	macromolecular complex (GO:0032991)	ribonucleoprotein complex (GO:0030529)	1010
		protein-DNA complex (GO:0032993)	109
		protein-lipid complex (GO:0032994)	23
		protein complex (GO:0043234)	3515
		Total number of unigene	4434
	organelle (GO:0043226)	vesicle (GO:0031982)	3364
		membrane-bounded organelle (GO:0043227)	11067
		non-membrane-bounded organelle (GO:0043228)	3834
		intracellular organelle (GO:0043229)	10872
		extracellular organelle (GO:0043230)	2864
		organelle part (GO:0044422)	7254
		Total number of unigene	11950
	extracellular region part (GO:0044421)	fibrinogen complex (GO:0005577)	6
		extracellular space (GO:0005615)	668
		extracellular matrix (GO:0031012)	214
		angiogenin-PRI complex (GO:0032311)	1
		host cell part (GO:0033643)	4
		plasma lipoprotein particle (GO:0034358)	22
		immunoglobulin complex, circulating (GO:0042571)	1
		extracellular organelle (GO:0043230)	2864
		extraorganismal space (GO:0043245)	6
		inhibin complex (GO:0043511)	2
		host cell (GO:0043657)	6
		extracellular matrix part (GO:0044420)	67
		intercellular bridge (GO:0045171)	50
		activin complex (GO:0048180)	2
		interleukin-23 complex (GO:0070743)	1
		Total number of unigene	3335
	organelle part (GO:0044422)	axoneme (GO:0005930)	102
		organelle membrane (GO:0031090)	1894
		stereocilium (GO:0032420)	21
		organelle lumen (GO:0043233)	3961
		intracellular organelle part (GO:0044446)	7205
		axoneme part (GO:0044447)	57
		Total number of unigene	7254
	virion part (GO:0044423)	viral nucleocapsid (GO:0019013)	52
		viral capsid (GO:0019028)	67
		viral envelope (GO:0019031)	16
		Total number of unigene	79
	synapse part (GO:0044456)	synaptic vesicle (GO:0008021)	76
		postsynaptic density (GO:0014069)	49
		presynaptic membrane (GO:0042734)	8
		synaptic cleft (GO:0043083)	2
		postsynaptic membrane (GO:0045211)	50
		presynaptic active zone (GO:0048786)	11
		Total number of unigene	163
	cell part (GO:0044464)	photoreceptor inner segment (GO:0001917)	33
		stereocilia coupling link (GO:0002139)	2
		intracellular ( GO:0005622)	13153
		protein serine/threonine phosphatase complex (GO:0008287)	37
		cell surface (GO:0009986)	486
		endomembrane system (GO:0012505)	1278
		membrane (GO:0016020)	12185
		molybdopterin synthase complex (GO:0019008)	2
		external encapsulating structure (GO:0030312)	4
		site of polarized growth (GO:0030427)	62
		midbody (GO:0030496)	132
		cell leading edge (GO:0031252)	305
		trailing edge (GO:0031254)	10
		cell division site (GO:0032153)	50
		cell division site part (GO:0032155)	50
		cell projection (GO:0042995)	1054
		cell soma (GO:0043025)	149
		axon hillock (GO:0043203)	11
		perikaryon (GO:0043204)	22
		intracellular part (GO:0044424)	12384
		membrane part (GO:0044425)	9830
		external encapsulating structure part (GO:0044462)	3
		cell projection part (GO:0044463)	392
		apical part of cell (GO:0045177)	216
		basal part of cell (GO:0045178)	45
		Total number of unigene	19931
	synapse (GO:0045202)	neuromuscular junction (GO:0031594)	32
		asymmetric synapse (GO:0032279)	1
		synapse part (GO:0044456)	163
		excitatory synapse (GO:0060076)	6
		inhibitory synapse (GO:0060077)	3
		Total number of unigene	269
Molecular Function (MF)	catalytic activity (GO:0003824)	recombinase activity (GO:0000150)	9
		glycogen debranching enzyme activity (GO:0004133)	1
		transposase activity (GO:0004803)	4
		Mo-molybdopterin cofactor sulfurase activity (GO:0008265)	2
		small protein activating enzyme activity (GO:0008641)	15
		cyclase activity (GO:0009975)	20
		oxidoreductase activity (GO:0016491)	810
		transferase activity (GO:0016740)	4182
		hydrolase activity (GO:0016787)	4562
		lyase activity (GO:0016829)	162
		isomerase activity (GO:0016853)	161
		ligase activity (GO:0016874)	570
		glyoxalase III activity (GO:0019172)	2
		deaminase activity (GO:0019239)	35
		Mo-molybdopterin synthase activity (GO:0030366)	1
		RNA splicing factor activity, transesterification mechanism (GO:0031202)	8
		demethylase activity (GO:0032451)	24
		radical SAM enzyme activity (GO:0070283)	1
		Total number of unigene	8575
	structural molecule activity (GO:0005198)	structural constituent of ribosome (GO:0003735)	427
		structural constituent of cytoskeleton (GO:0005200)	58
		extracellular matrix structural constituent (GO:0005201)	27
		structural constituent of eye lens (GO:0005212)	10
		structural constituent of muscle (GO:0008307)	13
		structural constituent of nuclear pore (GO:0017056)	17
		structural constituent of myelin sheath (GO:0019911)	2
		protein complex scaffold (GO:0032947)	55
		Total number of unigene	705
	transporter activity (GO:0005215)	neurotransmitter transporter activity (GO:0005326)	8
		nucleocytoplasmic transporter activity (GO:0005487)	21
		drug transporter activity (GO:0015238)	4
		toxin transporter activity (GO:0019534)	7
		transmembrane transporter activity (GO:0022857)	747
		substrate-specific transporter activity (GO:0022892)	816
		siderophore transporter activity (GO:0042927)	3
		vitamin transporter activity (GO:0051183)	14
		cofactor transporter activity (GO:0051184)	18
		Total number of unigene	956
	binding (GO:0005488)	nucleotide binding (GO:0000166)	2865
		lipopolysaccharide binding (GO:0001530)	28
		pattern binding (GO:0001871)	108
		nucleoside binding (GO:0001882)	1947
		nucleobase binding (GO:0002054)	3
		nucleic acid binding (GO:0003676)	3904
		chromatin binding (GO:0003682)	424
		antigen binding (GO:0003823)	25
		protein binding (GO:0005515)	6396
		odorant binding (GO:0005549)	1
		drug binding (GO:0008144)	51
		lipid binding (GO:0008289)	529
		selenium binding (GO:0008430)	3
		toxin binding (GO:0015643)	7
		oxygen binding (GO:0019825)	6
		vitamin binding (GO:0019842)	117
		carbohydrate binding (GO:0030246)	225
		carboxylic acid binding (GO:0031406)	126
		amide binding (GO:0033218)	1
		neurotransmitter binding (GO:0042165)	20
		peptide binding (GO:0042277)	150
		hormone binding (GO:0042562)	29
		ribonucleoprotein binding (GO:0043021)	117
		ion binding (GO:0043167)	3760
		amine binding (GO:0043176)	67
		organic acid binding (GO:0043177)	1
		alcohol binding (GO:0043178)	32
		kinetochore binding (GO:0043515)	10
		virion binding (GO:0046790)	5
		hydroxyapatite binding (GO:0046848)	2
		tetrapyrrole binding (GO:0046906)	100
		cofactor binding (GO:0048037)	263
		microfibril binding (GO:0050436)	1
		extracellular matrix binding (GO:0050840)	31
		quaternary ammonium group binding (GO:0050997)	14
		metal cluster binding (GO:0051540)	71
		methotrexate binding (GO:0051870)	1
		molecular adaptor activity (GO:0060090)	40
		Total number of unigene	11935
	electron carrier activity (GO:0009055)	electron transporter, transferring electrons from CoQH2-cytochrome c reductase complex and cytochrome c oxidase complex activity (GO:0045155)	3
		Total number of unigene	49
	auxiliary transport protein activity (GO:0015457)	channel regulator activity (GO:0016247)	67
		Total number of unigene	67
	antioxidant activity (GO:0016209)	glutathione-disulfide reductase activity (GO:0004362)	1
		peroxidase activity (GO:0004601)	26
		thioredoxin-disulfide reductase activity (GO:0004791)	7
		glutathione dehydrogenase (ascorbate) activity (GO:0045174)	2
		Total number of unigene	46
	metallochaperone activity (GO:0016530)	copper chaperone activity (GO:0016531)	5
		iron chaperone activity (GO:0034986)	2
		Total number of unigene	7
	enzyme regulator activity (GO:0030234)	enzyme inhibitor activity (GO:0004857)	235
		enzyme activator activity (GO:0008047)	439
		metalloenzyme regulator activity (GO:0010576)	5
		cyclase regulator activity (GO:0010851)	2
		kinase regulator activity (GO:0019207)	164
		phosphatase regulator activity (GO:0019208)	68
		nitric-oxide synthase regulator activity (GO:0030235)	10
		DNA polymerase processivity factor activity (GO:0030337)	3
		histone acetyltransferase regulator activity (GO:0035034)	2
		ornithine decarboxylase regulator activity (GO:0042979)	6
		caspase regulator activity (GO:0043028)	29
		methionine adenosyltransferase regulator activity (GO:0048270)	1
		ligase regulator activity (GO:0055103)	5
		nucleoside-triphosphatase regulator activity (GO:0060589)	693
		Total number of unigene	1134
	transcription regulator activity (GO:0030528)	transcription factor activity (GO:0003700)	850
		RNA polymerase II transcription factor activity (GO:0003702)	42
		transcription cofactor activity (GO:0003712)	387
		transcription activator activity (GO:0016563)	243
		transcription repressor activity (GO:0016564)	136
		Total number of unigene	1157
	protein tag (GO:0031386)	Total number of unigene	12
	chemoattractant activity (GO:0042056)	Total number of unigene	25
	translation regulator activity (GO:0045182)	translation factor activity, nucleic acid binding (GO:0008135)	336
		translation repressor activity (GO:0030371)	14
		Total number of unigene	342
	chemorepellent activity (GO:0045499)	Total number of unigene	15
	molecular transducer activity (GO:0060089)	signal transducer activity (GO:0004871)	3327
		Total number of unigene	3327
