# Supplementary material for: Characterization of the peripheral blood transcriptome and adaptive evolution of the MHC I and TLR gene families in the wolf (Canis lupus)
Source: BMC Genomics. 2017 Aug 7;18:584. doi: 10.1186/s12864-017-3983-0 (PMC5545864; doi:10.1186/s12864-017-3983-0)
Supplement: Supplementary file 3 — KEGG functional classification of wolf blood transcriptome. (XLSX 159 kb) [file 12864_2017_3983_MOESM3_ESM.xlsx]

## Sheet: KEGG_classification
Additional file 3: Table S2. KEGG functional classification of wolf blood transcriptome
KEGG categories	Functional sub-categories	KO Identifier	Pathway Name	Number of Unigene	Unigene ID
Cellular Processes	Transport and catabolism	ko04144	Endocytosis	266	TRINITY_GG_14465_c8_g3_i1,TRINITY_GG_4555_c58_g1_i1,TRINITY_GG_231_c12_g1_i1,TRINITY_GG_2071_c10_g1_i1,TRINITY_GG_3513_c0_g1_i1,TRINITY_GG_7991_c0_g1_i1,TRINITY_GG_17894_c0_g1_i1,TRINITY_GG_2572_c0_g1_i1,TRINITY_GG_9740_c13_g1_i1,TRINITY_GG_17678_c4_g2_i1,TRINITY_GG_7207_c7_g1_i1,TRINITY_GG_20910_c1_g1_i1,TRINITY_GG_15311_c18_g1_i1,TRINITY_GG_8735_c5_g2_i1,TRINITY_GG_11796_c14_g1_i1,TRINITY_GG_36…
		ko04145	Phagosome	185	TRINITY_GG_4443_c1_g1_i1,TRINITY_GG_4555_c58_g1_i1,TRINITY_GG_13912_c1_g1_i1,TRINITY_GG_5505_c14_g1_i1,TRINITY_GG_1920_c0_g1_i1,TRINITY_GG_16517_c2_g2_i1,TRINITY_GG_5359_c0_g1_i3,TRINITY_GG_5505_c12_g1_i1,TRINITY_GG_11748_c0_g1_i1,TRINITY_GG_6658_c41_g1_i1,TRINITY_GG_2263_c11_g1_i1,TRINITY_GG_5196_c3_g1_i1,TRINITY_GG_13968_c0_g1_i2,TRINITY_GG_10222_c0_g1_i1,TRINITY_GG_18609_c0_g2_i1,TRINITY_GG_62…
		ko04142	Lysosome	155	TRINITY_GG_21990_c2_g1_i1,TRINITY_GG_1452_c35_g1_i1,TRINITY_GG_174_c1_g1_i1,TRINITY_GG_16517_c2_g2_i1,TRINITY_GG_11024_c1_g1_i1,TRINITY_GG_21633_c0_g1_i2,TRINITY_GG_15102_c1_g2_i1,TRINITY_GG_12477_c5_g1_i2,TRINITY_GG_9931_c2_g1_i1,TRINITY_GG_13968_c0_g1_i2,TRINITY_GG_15311_c18_g1_i1,TRINITY_GG_20407_c2_g2_i1,TRINITY_GG_22367_c20_g1_i2,TRINITY_GG_12626_c1_g1_i3,TRINITY_GG_21990_c2_g2_i1,TRINITY_GG…
		ko04146	Peroxisome	99	TRINITY_GG_14875_c6_g1_i1,TRINITY_GG_13444_c0_g1_i1,TRINITY_GG_18083_c0_g1_i1,TRINITY_GG_3292_c8_g1_i1,TRINITY_GG_11221_c7_g1_i1,TRINITY_GG_6748_c112_g1_i1,TRINITY_GG_13699_c7_g1_i1,TRINITY_GG_3050_c0_g1_i1,TRINITY_GG_1050_c0_g1_i3,TRINITY_GG_4680_c15_g1_i1,TRINITY_GG_5885_c19_g1_i3,TRINITY_GG_7358_c0_g1_i1,TRINITY_GG_15996_c0_g1_i1,TRINITY_GG_3292_c7_g1_i1,TRINITY_GG_16493_c1_g1_i1,TRINITY_GG_40…
		ko04140	Regulation of autophagy	28	TRINITY_GG_11560_c3_g1_i1,TRINITY_GG_15102_c2_g2_i2,TRINITY_GG_624_c3_g1_i2,TRINITY_GG_11108_c23_g1_i4,TRINITY_GG_10647_c2_g1_i1,TRINITY_GG_10647_c2_g2_i1,TRINITY_GG_2510_c2_g1_i1,TRINITY_GG_13345_c4_g1_i1,TRINITY_GG_4555_c55_g1_i2,TRINITY_GG_2280_c8_g1_i2,TRINITY_GG_963_c1_g1_i1,TRINITY_GG_14353_c6_g1_i5,TRINITY_GG_8403_c2_g1_i1,TRINITY_GG_8567_c1_g1_i4,TRINITY_GG_8403_c2_g2_i1,TRINITY_GG_8514_c…
		Total number of unigene		702
	Cell motility	ko04810	Regulation of actin cytoskeleton	261	TRINITY_GG_4443_c1_g1_i1,TRINITY_GG_4587_c0_g1_i1,TRINITY_GG_508_c1_g1_i1,TRINITY_GG_20558_c16_g1_i1,TRINITY_GG_14765_c0_g1_i1,TRINITY_GG_2351_c10_g1_i1,TRINITY_GG_2665_c4_g2_i1,TRINITY_GG_18946_c4_g1_i1,TRINITY_GG_20111_c2_g1_i1,TRINITY_GG_4944_c5_g3_i1,TRINITY_GG_9642_c10_g1_i1,TRINITY_GG_6658_c45_g1_i1,TRINITY_GG_2572_c0_g1_i1,TRINITY_GG_9740_c13_g1_i1,TRINITY_GG_18092_c2_g1_i1,TRINITY_GG_9678…
		Total number of unigene		261
	Cell growth and death	ko04110	Cell cycle	220	TRINITY_GG_21372_c6_g1_i1,TRINITY_GG_14431_c0_g1_i1,TRINITY_GG_16590_c7_g2_i1,TRINITY_GG_13912_c0_g1_i1,TRINITY_GG_14379_c0_g2_i3,TRINITY_GG_19087_c0_g1_i1,TRINITY_GG_1357_c1_g1_i1,TRINITY_GG_19650_c0_g1_i2,TRINITY_GG_11642_c2_g1_i2,TRINITY_GG_13912_c0_g2_i1,TRINITY_GG_7032_c7_g1_i1,TRINITY_GG_22301_c25_g3_i1,TRINITY_GG_7690_c0_g1_i1,TRINITY_GG_2864_c0_g1_i1,TRINITY_GG_1357_c0_g1_i1,TRINITY_GG_27…
		ko04114	Oocyte meiosis	149	TRINITY_GG_14765_c0_g1_i1,TRINITY_GG_12542_c8_g1_i1,TRINITY_GG_13912_c0_g1_i1,TRINITY_GG_14379_c0_g2_i3,TRINITY_GG_11297_c0_g1_i1,TRINITY_GG_6658_c45_g1_i1,TRINITY_GG_1357_c1_g1_i1,TRINITY_GG_12208_c3_g1_i1,TRINITY_GG_13912_c0_g2_i1,TRINITY_GG_18409_c1_g1_i1,TRINITY_GG_1151_c0_g1_i1,TRINITY_GG_1357_c0_g1_i1,TRINITY_GG_2797_c0_g1_i1,TRINITY_GG_13924_c28_g1_i1,TRINITY_GG_18728_c0_g1_i1,TRINITY_GG_2…
		ko04210	Apoptosis	116	TRINITY_GG_9245_c2_g1_i2,TRINITY_GG_461_c2_g1_i1,TRINITY_GG_6858_c0_g2_i1,TRINITY_GG_1209_c9_g1_i1,TRINITY_GG_12208_c3_g1_i1,TRINITY_GG_9616_c15_g1_i1,TRINITY_GG_10160_c2_g3_i1,TRINITY_GG_10160_c2_g1_i1,TRINITY_GG_16535_c21_g1_i3,TRINITY_GG_4727_c9_g1_i2,TRINITY_GG_16496_c1_g1_i1,TRINITY_GG_8855_c0_g1_i3,TRINITY_GG_16496_c3_g1_i1,TRINITY_GG_13426_c2_g1_i1,TRINITY_GG_17935_c21_g1_i1,TRINITY_GG_829…
		ko04111	Cell cycle - yeast	110	TRINITY_GG_21372_c6_g1_i1,TRINITY_GG_3568_c8_g1_i1,TRINITY_GG_12820_c0_g1_i4,TRINITY_GG_14379_c0_g2_i3,TRINITY_GG_22392_c1_g1_i1,TRINITY_GG_1357_c1_g1_i1,TRINITY_GG_19650_c0_g1_i2,TRINITY_GG_1357_c0_g1_i1,TRINITY_GG_3271_c0_g1_i2,TRINITY_GG_1968_c0_g1_i2,TRINITY_GG_18728_c0_g1_i1,TRINITY_GG_14184_c4_g2_i1,TRINITY_GG_3857_c0_g1_i1,TRINITY_GG_12333_c0_g1_i1,TRINITY_GG_6301_c0_g1_i1,TRINITY_GG_6455_…
		ko04115	p53 signaling pathway	102	TRINITY_GG_10160_c2_g3_i1,TRINITY_GG_10160_c2_g1_i1,TRINITY_GG_16535_c21_g1_i3,TRINITY_GG_13687_c0_g1_i4,TRINITY_GG_2797_c0_g1_i1,TRINITY_GG_21057_c13_g1_i1,TRINITY_GG_8855_c0_g1_i3,TRINITY_GG_9651_c25_g1_i2,TRINITY_GG_17935_c21_g1_i1,TRINITY_GG_6150_c1_g1_i1,TRINITY_GG_19767_c0_g1_i1,TRINITY_GG_14184_c4_g2_i1,TRINITY_GG_2466_c3_g1_i1,TRINITY_GG_21740_c2_g1_i1,TRINITY_GG_2466_c4_g1_i1,TRINITY_GG_…
		ko04113	Meiosis - yeast	88	TRINITY_GG_21372_c6_g1_i1,TRINITY_GG_14379_c0_g2_i3,TRINITY_GG_1357_c1_g1_i1,TRINITY_GG_19650_c0_g1_i2,TRINITY_GG_12208_c3_g1_i1,TRINITY_GG_1357_c0_g1_i1,TRINITY_GG_1968_c0_g1_i2,TRINITY_GG_18728_c0_g1_i1,TRINITY_GG_12333_c0_g1_i1,TRINITY_GG_6301_c0_g1_i1,TRINITY_GG_6455_c0_g1_i1,TRINITY_GG_12779_c43_g8_i1,TRINITY_GG_16255_c1_g3_i1,TRINITY_GG_16190_c0_g1_i1,TRINITY_GG_1360_c0_g1_i1,TRINITY_GG_733…
		ko04112	Cell cycle - Caulobacter	3	TRINITY_GG_12185_c0_g1_i2,TRINITY_GG_9067_c0_g1_i1,TRINITY_GG_14809_c2_g1_i1
		Total number of unigene		469
	Cellular commiunity	ko04510	Focal adhesion	239	TRINITY_GG_4443_c1_g1_i1,TRINITY_GG_11998_c6_g1_i1,TRINITY_GG_4587_c0_g1_i1,TRINITY_GG_508_c1_g1_i1,TRINITY_GG_14765_c0_g1_i1,TRINITY_GG_461_c2_g1_i1,TRINITY_GG_22638_c2_g1_i1,TRINITY_GG_9642_c10_g1_i1,TRINITY_GG_7783_c9_g1_i1,TRINITY_GG_6658_c45_g1_i1,TRINITY_GG_2572_c0_g1_i1,TRINITY_GG_19687_c9_g1_i1,TRINITY_GG_9740_c13_g1_i1,TRINITY_GG_11642_c2_g1_i2,TRINITY_GG_18092_c2_g1_i1,TRINITY_GG_9678_c…
		ko04530	Tight junction	159	TRINITY_GG_508_c1_g1_i1,TRINITY_GG_17272_c1_g1_i1,TRINITY_GG_22088_c0_g1_i1,TRINITY_GG_3568_c8_g1_i1,TRINITY_GG_2572_c0_g1_i1,TRINITY_GG_18092_c2_g1_i1,TRINITY_GG_12279_c4_g2_i1,TRINITY_GG_11817_c1_g1_i1,TRINITY_GG_4166_c3_g1_i1,TRINITY_GG_9790_c0_g1_i1,TRINITY_GG_6127_c5_g1_i1,TRINITY_GG_17519_c97_g3_i3,TRINITY_GG_8403_c3_g1_i1,TRINITY_GG_3271_c0_g1_i2,TRINITY_GG_22082_c2_g1_i1,TRINITY_GG_15525_…
		ko04550	Signaling pathways regulating pluripotency of stem cells	151	TRINITY_GG_2009_c15_g1_i1,TRINITY_GG_15720_c2_g1_i1,TRINITY_GG_14765_c0_g1_i1,TRINITY_GG_18946_c4_g1_i1,TRINITY_GG_9542_c0_g1_i1,TRINITY_GG_8870_c0_g1_i1,TRINITY_GG_6658_c45_g1_i1,TRINITY_GG_11642_c2_g1_i2,TRINITY_GG_4862_c0_g2_i1,TRINITY_GG_9616_c15_g1_i1,TRINITY_GG_9257_c0_g2_i1,TRINITY_GG_18946_c1_g2_i2,TRINITY_GG_9967_c0_g1_i1,TRINITY_GG_16496_c1_g1_i1,TRINITY_GG_1151_c0_g1_i1,TRINITY_GG_1572…
		ko04520	Adherens junction	106	TRINITY_GG_2113_c4_g1_i2,TRINITY_GG_3296_c4_g1_i1,TRINITY_GG_20558_c16_g1_i1,TRINITY_GG_18946_c4_g1_i1,TRINITY_GG_3633_c0_g2_i2,TRINITY_GG_7898_c0_g1_i1,TRINITY_GG_7577_c15_g1_i1,TRINITY_GG_18369_c2_g1_i1,TRINITY_GG_6658_c45_g1_i1,TRINITY_GG_2572_c0_g1_i1,TRINITY_GG_18092_c2_g1_i1,TRINITY_GG_7032_c7_g1_i1,TRINITY_GG_1778_c5_g1_i2,TRINITY_GG_6127_c5_g1_i1,TRINITY_GG_18946_c1_g2_i2,TRINITY_GG_5227_…
		ko04540	Gap junction	92	TRINITY_GG_14765_c0_g1_i1,TRINITY_GG_4309_c12_g1_i2,TRINITY_GG_6658_c45_g1_i1,TRINITY_GG_9740_c13_g1_i1,TRINITY_GG_12208_c3_g1_i1,TRINITY_GG_12279_c4_g2_i1,TRINITY_GG_13598_c0_g2_i1,TRINITY_GG_17519_c97_g3_i3,TRINITY_GG_3664_c0_g1_i1,TRINITY_GG_1151_c0_g1_i1,TRINITY_GG_2797_c0_g1_i1,TRINITY_GG_9057_c0_g1_i1,TRINITY_GG_17519_c97_g1_i1,TRINITY_GG_13598_c0_g1_i1,TRINITY_GG_17519_c97_g5_i1,TRINITY_GG…
		Total number of unigene		591
	Total number of unigene			1701
Environmental Information Processing	Membrane transport	ko02010	ABC transporters	58	TRINITY_GG_4877_c0_g2_i2,TRINITY_GG_10178_c2_g1_i1,TRINITY_GG_10174_c1_g1_i1,TRINITY_GG_12421_c105_g1_i1,TRINITY_GG_4877_c3_g1_i1,TRINITY_GG_12421_c23_g1_i1,TRINITY_GG_21090_c6_g2_i2,TRINITY_GG_12421_c20_g2_i1,TRINITY_GG_4262_c1_g1_i2,TRINITY_GG_4176_c0_g1_i1,TRINITY_GG_6642_c1_g2_i1,TRINITY_GG_7358_c0_g1_i1,TRINITY_GG_13326_c0_g1_i1,TRINITY_GG_12421_c20_g1_i1,TRINITY_GG_2137_c1_g2_i1,TRINITY_GG_…
		ko03070	Bacterial secretion system	2	TRINITY_GG_13027_c2_g1_i5,TRINITY_GG_12825_c5_g1_i2
		Total number of unigene		60
	Signal transduction	ko04151	PI3K-Akt signaling pathway	393	TRINITY_GG_6656_c0_g1_i1,TRINITY_GG_22171_c0_g1_i1,TRINITY_GG_4443_c1_g1_i1,TRINITY_GG_4546_c1_g1_i1,TRINITY_GG_11998_c6_g1_i1,TRINITY_GG_4587_c0_g1_i1,TRINITY_GG_3568_c8_g1_i1,TRINITY_GG_2299_c1_g1_i1,TRINITY_GG_12903_c17_g1_i1,TRINITY_GG_14765_c0_g1_i1,TRINITY_GG_2299_c5_g1_i1,TRINITY_GG_5164_c11_g2_i1,TRINITY_GG_18946_c4_g1_i1,TRINITY_GG_8760_c6_g1_i1,TRINITY_GG_18910_c19_g1_i1,TRINITY_GG_1391…
		ko04010	MAPK signaling pathway	298	TRINITY_GG_2113_c4_g1_i2,TRINITY_GG_2009_c15_g1_i1,TRINITY_GG_13931_c12_g1_i6,TRINITY_GG_22557_c0_g1_i1,TRINITY_GG_14765_c0_g1_i1,TRINITY_GG_18946_c4_g1_i1,TRINITY_GG_22638_c2_g1_i1,TRINITY_GG_4683_c6_g1_i2,TRINITY_GG_6658_c45_g1_i1,TRINITY_GG_13934_c2_g1_i1,TRINITY_GG_2572_c0_g1_i1,TRINITY_GG_1209_c9_g1_i1,TRINITY_GG_9740_c13_g1_i1,TRINITY_GG_16089_c0_g1_i1,TRINITY_GG_20341_c1_g1_i1,TRINITY_GG_1…
		ko04015	Rap1 signaling pathway	277	TRINITY_GG_4443_c1_g1_i1,TRINITY_GG_2009_c15_g1_i1,TRINITY_GG_22088_c0_g1_i1,TRINITY_GG_3296_c4_g1_i1,TRINITY_GG_14765_c0_g1_i1,TRINITY_GG_12542_c8_g1_i1,TRINITY_GG_18946_c4_g1_i1,TRINITY_GG_18910_c19_g1_i1,TRINITY_GG_22638_c2_g1_i1,TRINITY_GG_9051_c28_g1_i1,TRINITY_GG_13431_c8_g1_i1,TRINITY_GG_6658_c45_g1_i1,TRINITY_GG_13934_c2_g1_i1,TRINITY_GG_2572_c0_g1_i1,TRINITY_GG_9740_c13_g1_i1,TRINITY_GG_…
		ko04014	Ras signaling pathway	262	TRINITY_GG_4555_c58_g1_i1,TRINITY_GG_12903_c17_g1_i1,TRINITY_GG_7688_c15_g1_i1,TRINITY_GG_14765_c0_g1_i1,TRINITY_GG_20047_c9_g2_i1,TRINITY_GG_12542_c8_g1_i1,TRINITY_GG_18946_c4_g1_i1,TRINITY_GG_14005_c2_g2_i1,TRINITY_GG_18910_c19_g1_i1,TRINITY_GG_22638_c2_g1_i1,TRINITY_GG_17077_c0_g1_i1,TRINITY_GG_6658_c45_g1_i1,TRINITY_GG_13934_c2_g1_i1,TRINITY_GG_2572_c0_g1_i1,TRINITY_GG_9740_c13_g1_i1,TRINITY_…
		ko04020	Calcium signaling pathway	191	TRINITY_GG_12693_c0_g1_i1,TRINITY_GG_14381_c1_g3_i1,TRINITY_GG_14393_c2_g1_i1,TRINITY_GG_2351_c10_g1_i1,TRINITY_GG_12542_c8_g1_i1,TRINITY_GG_6021_c0_g1_i1,TRINITY_GG_20244_c1_g1_i1,TRINITY_GG_15069_c0_g1_i1,TRINITY_GG_12208_c3_g1_i1,TRINITY_GG_1448_c0_g1_i1,TRINITY_GG_21418_c12_g1_i1,TRINITY_GG_20847_c4_g1_i1,TRINITY_GG_13598_c0_g2_i1,TRINITY_GG_18675_c15_g2_i1,TRINITY_GG_17519_c97_g3_i3,TRINITY_…
		ko04068	FoxO signaling pathway	183	TRINITY_GG_2009_c15_g1_i1,TRINITY_GG_14765_c0_g1_i1,TRINITY_GG_6658_c45_g1_i1,TRINITY_GG_9740_c13_g1_i1,TRINITY_GG_3567_c0_g1_i3,TRINITY_GG_7032_c7_g1_i1,TRINITY_GG_9616_c15_g1_i1,TRINITY_GG_6981_c3_g2_i1,TRINITY_GG_15102_c2_g2_i2,TRINITY_GG_22580_c11_g1_i4,TRINITY_GG_5227_c0_g1_i1,TRINITY_GG_16496_c1_g1_i1,TRINITY_GG_1151_c0_g1_i1,TRINITY_GG_2864_c0_g1_i1,TRINITY_GG_13699_c7_g1_i1,TRINITY_GG_286…
		ko04022	cGMP-PKG signaling pathway	173	TRINITY_GG_12693_c0_g1_i1,TRINITY_GG_10672_c12_g1_i1,TRINITY_GG_14393_c2_g1_i1,TRINITY_GG_14765_c0_g1_i1,TRINITY_GG_12542_c8_g1_i1,TRINITY_GG_15069_c0_g1_i1,TRINITY_GG_6658_c45_g1_i1,TRINITY_GG_12279_c4_g2_i1,TRINITY_GG_9616_c15_g1_i1,TRINITY_GG_13598_c0_g2_i1,TRINITY_GG_22630_c11_g1_i1,TRINITY_GG_3664_c0_g1_i1,TRINITY_GG_16496_c1_g1_i1,TRINITY_GG_1151_c0_g1_i1,TRINITY_GG_400_c1_g1_i1,TRINITY_GG_…
		ko04071	Sphingolipid signaling pathway	168	TRINITY_GG_2009_c15_g1_i1,TRINITY_GG_3568_c8_g1_i1,TRINITY_GG_1038_c3_g1_i1,TRINITY_GG_14765_c0_g1_i1,TRINITY_GG_11024_c1_g1_i1,TRINITY_GG_6658_c45_g1_i1,TRINITY_GG_1209_c9_g1_i1,TRINITY_GG_12279_c4_g2_i1,TRINITY_GG_9616_c15_g1_i1,TRINITY_GG_1778_c5_g1_i2,TRINITY_GG_13598_c0_g2_i1,TRINITY_GG_6981_c3_g2_i1,TRINITY_GG_22630_c11_g1_i1,TRINITY_GG_17519_c97_g3_i3,TRINITY_GG_16496_c1_g1_i1,TRINITY_GG_1…
		ko04024	cAMP signaling pathway	164	TRINITY_GG_10672_c12_g1_i1,TRINITY_GG_14765_c0_g1_i1,TRINITY_GG_12542_c8_g1_i1,TRINITY_GG_4242_c0_g1_i1,TRINITY_GG_22638_c2_g1_i1,TRINITY_GG_20244_c1_g1_i1,TRINITY_GG_17430_c1_g1_i2,TRINITY_GG_6658_c45_g1_i1,TRINITY_GG_12208_c3_g1_i1,TRINITY_GG_12279_c4_g2_i1,TRINITY_GG_17126_c0_g1_i3,TRINITY_GG_7032_c7_g1_i1,TRINITY_GG_9616_c15_g1_i1,TRINITY_GG_12933_c0_g1_i1,TRINITY_GG_3664_c0_g1_i1,TRINITY_GG_…
		ko04152	AMPK signaling pathway	158	TRINITY_GG_2113_c4_g1_i2,TRINITY_GG_4546_c1_g1_i1,TRINITY_GG_3568_c8_g1_i1,TRINITY_GG_19309_c5_g1_i2,TRINITY_GG_4534_c0_g1_i1,TRINITY_GG_9756_c0_g1_i1,TRINITY_GG_8376_c0_g1_i1,TRINITY_GG_5109_c3_g1_i2,TRINITY_GG_4532_c0_g1_i1,TRINITY_GG_9616_c15_g1_i1,TRINITY_GG_6981_c3_g2_i1,TRINITY_GG_22580_c11_g1_i4,TRINITY_GG_16496_c1_g1_i1,TRINITY_GG_3271_c0_g1_i2,TRINITY_GG_400_c1_g1_i1,TRINITY_GG_897_c2_g1…
		ko04066	HIF-1 signaling pathway	156	TRINITY_GG_14765_c0_g1_i1,TRINITY_GG_18910_c19_g1_i1,TRINITY_GG_6658_c45_g1_i1,TRINITY_GG_9740_c13_g1_i1,TRINITY_GG_5109_c3_g1_i2,TRINITY_GG_11855_c0_g2_i1,TRINITY_GG_7032_c7_g1_i1,TRINITY_GG_9616_c15_g1_i1,TRINITY_GG_15123_c3_g2_i1,TRINITY_GG_12474_c12_g1_i1,TRINITY_GG_21448_c1_g3_i1,TRINITY_GG_19765_c0_g1_i1,TRINITY_GG_17519_c97_g3_i3,TRINITY_GG_16496_c1_g1_i1,TRINITY_GG_7832_c3_g1_i1,TRINITY_G…
		ko04668	TNF signaling pathway	153	TRINITY_GG_2113_c4_g1_i2,TRINITY_GG_2009_c15_g1_i1,TRINITY_GG_14765_c0_g1_i1,TRINITY_GG_9930_c0_g1_i1,TRINITY_GG_8874_c11_g1_i3,TRINITY_GG_19893_c15_g1_i1,TRINITY_GG_6036_c4_g3_i1,TRINITY_GG_6658_c45_g1_i1,TRINITY_GG_1209_c9_g1_i1,TRINITY_GG_8557_c2_g1_i1,TRINITY_GG_9616_c15_g1_i1,TRINITY_GG_12933_c0_g1_i1,TRINITY_GG_4727_c9_g1_i2,TRINITY_GG_16496_c1_g1_i1,TRINITY_GG_1151_c0_g1_i1,TRINITY_GG_400_…
		ko04390	Hippo signaling pathway	146	TRINITY_GG_15720_c2_g1_i1,TRINITY_GG_3568_c8_g1_i1,TRINITY_GG_9542_c0_g1_i1,TRINITY_GG_22608_c0_g1_i1,TRINITY_GG_13912_c0_g1_i1,TRINITY_GG_4309_c12_g1_i2,TRINITY_GG_22392_c1_g1_i1,TRINITY_GG_11642_c2_g1_i2,TRINITY_GG_13912_c0_g2_i1,TRINITY_GG_17557_c0_g2_i1,TRINITY_GG_3271_c0_g1_i2,TRINITY_GG_15068_c14_g1_i1,TRINITY_GG_15720_c0_g1_i1,TRINITY_GG_17594_c0_g1_i1,TRINITY_GG_18728_c0_g1_i1,TRINITY_GG_…
		ko04064	NF-kappa B signaling pathway	146	TRINITY_GG_2113_c4_g1_i2,TRINITY_GG_2614_c0_g2_i1,TRINITY_GG_1147_c8_g1_i1,TRINITY_GG_1209_c9_g1_i1,TRINITY_GG_18675_c15_g2_i1,TRINITY_GG_8745_c19_g1_i1,TRINITY_GG_6127_c5_g1_i1,TRINITY_GG_4727_c9_g1_i2,TRINITY_GG_13687_c0_g1_i4,TRINITY_GG_5811_c0_g1_i8,TRINITY_GG_19810_c0_g1_i1,TRINITY_GG_15281_c81_g1_i3,TRINITY_GG_8855_c0_g1_i3,TRINITY_GG_580_c1_g1_i1,TRINITY_GG_9800_c21_g1_i1,TRINITY_GG_8745_c…
		ko04310	Wnt signaling pathway	140	TRINITY_GG_2113_c4_g1_i2,TRINITY_GG_1371_c2_g1_i3,TRINITY_GG_15720_c2_g1_i1,TRINITY_GG_12577_c0_g1_i1,TRINITY_GG_9542_c0_g1_i1,TRINITY_GG_11642_c2_g1_i2,TRINITY_GG_12208_c3_g1_i1,TRINITY_GG_7032_c7_g1_i1,TRINITY_GG_13598_c0_g2_i1,TRINITY_GG_3581_c1_g1_i2,TRINITY_GG_6127_c5_g1_i1,TRINITY_GG_17519_c97_g3_i3,TRINITY_GG_5227_c0_g1_i1,TRINITY_GG_15068_c14_g1_i1,TRINITY_GG_15720_c0_g1_i1,TRINITY_GG_219…
		ko04630	Jak-STAT signaling pathway	130	TRINITY_GG_8940_c5_g1_i6,TRINITY_GG_14005_c2_g2_i1,TRINITY_GG_15078_c1_g1_i1,TRINITY_GG_17894_c0_g1_i1,TRINITY_GG_12640_c2_g1_i1,TRINITY_GG_8376_c0_g1_i1,TRINITY_GG_7032_c7_g1_i1,TRINITY_GG_9616_c15_g1_i1,TRINITY_GG_16496_c1_g1_i1,TRINITY_GG_16579_c1_g1_i1,TRINITY_GG_2865_c4_g2_i1,TRINITY_GG_16496_c3_g1_i1,TRINITY_GG_19854_c0_g1_i1,TRINITY_GG_1212_c5_g1_i2,TRINITY_GG_8376_c2_g1_i1,TRINITY_GG_6748…
		ko04070	Phosphatidylinositol signaling system	122	TRINITY_GG_12542_c8_g1_i1,TRINITY_GG_20111_c2_g1_i1,TRINITY_GG_3107_c11_g1_i2,TRINITY_GG_20404_c4_g1_i1,TRINITY_GG_1448_c0_g1_i1,TRINITY_GG_9616_c15_g1_i1,TRINITY_GG_13598_c0_g2_i1,TRINITY_GG_20111_c3_g1_i1,TRINITY_GG_624_c3_g1_i2,TRINITY_GG_16853_c1_g2_i7,TRINITY_GG_11796_c14_g1_i1,TRINITY_GG_17519_c97_g3_i3,TRINITY_GG_1448_c7_g1_i1,TRINITY_GG_16496_c1_g1_i1,TRINITY_GG_3576_c2_g1_i1,TRINITY_GG_1…
		ko04012	ErbB signaling pathway	106	TRINITY_GG_15659_c3_g1_i1,TRINITY_GG_14765_c0_g1_i1,TRINITY_GG_17894_c0_g1_i1,TRINITY_GG_6658_c45_g1_i1,TRINITY_GG_9740_c13_g1_i1,TRINITY_GG_5109_c3_g1_i2,TRINITY_GG_11642_c2_g1_i2,TRINITY_GG_8557_c2_g1_i1,TRINITY_GG_9616_c15_g1_i1,TRINITY_GG_11383_c19_g1_i1,TRINITY_GG_17519_c97_g3_i3,TRINITY_GG_16496_c1_g1_i1,TRINITY_GG_1151_c0_g1_i1,TRINITY_GG_9161_c13_g2_i1,TRINITY_GG_16496_c3_g1_i1,TRINITY_GG…
		ko04391	Hippo signaling pathway - fly	95	TRINITY_GG_3568_c8_g1_i1,TRINITY_GG_13912_c0_g1_i1,TRINITY_GG_8000_c11_g1_i1,TRINITY_GG_22392_c1_g1_i1,TRINITY_GG_13912_c0_g2_i1,TRINITY_GG_17557_c0_g2_i1,TRINITY_GG_21865_c0_g1_i1,TRINITY_GG_3271_c0_g1_i2,TRINITY_GG_10959_c1_g1_i1,TRINITY_GG_17594_c0_g1_i1,TRINITY_GG_18728_c0_g1_i1,TRINITY_GG_17213_c3_g1_i1,TRINITY_GG_17445_c0_g1_i1,TRINITY_GG_3359_c0_g1_i1,TRINITY_GG_3359_c4_g1_i1,TRINITY_GG_36…
		ko04150	mTOR signaling pathway	95	TRINITY_GG_6656_c0_g1_i1,TRINITY_GG_4546_c1_g1_i1,TRINITY_GG_6658_c45_g1_i1,TRINITY_GG_5109_c3_g1_i2,TRINITY_GG_9616_c15_g1_i1,TRINITY_GG_15123_c3_g2_i1,TRINITY_GG_12474_c12_g1_i1,TRINITY_GG_6981_c3_g2_i1,TRINITY_GG_17519_c97_g3_i3,TRINITY_GG_16496_c1_g1_i1,TRINITY_GG_1151_c0_g1_i1,TRINITY_GG_20980_c0_g1_i1,TRINITY_GG_16496_c3_g1_i1,TRINITY_GG_17519_c97_g1_i1,TRINITY_GG_17519_c97_g5_i1,TRINITY_GG…
		ko04370	VEGF signaling pathway	85	TRINITY_GG_2009_c15_g1_i1,TRINITY_GG_14765_c0_g1_i1,TRINITY_GG_6658_c45_g1_i1,TRINITY_GG_2572_c0_g1_i1,TRINITY_GG_9616_c15_g1_i1,TRINITY_GG_17519_c97_g3_i3,TRINITY_GG_16496_c1_g1_i1,TRINITY_GG_1151_c0_g1_i1,TRINITY_GG_16496_c3_g1_i1,TRINITY_GG_17519_c97_g1_i1,TRINITY_GG_17519_c97_g5_i1,TRINITY_GG_3531_c16_g1_i1,TRINITY_GG_11674_c10_g1_i1,TRINITY_GG_3451_c19_g1_i1,TRINITY_GG_9616_c12_g1_i1,TRINITY…
		ko04350	TGF-beta signaling pathway	76	TRINITY_GG_1351_c1_g1_i1,TRINITY_GG_19087_c0_g1_i1,TRINITY_GG_6658_c45_g1_i1,TRINITY_GG_5109_c3_g1_i2,TRINITY_GG_7032_c7_g1_i1,TRINITY_GG_7690_c0_g1_i1,TRINITY_GG_1151_c0_g1_i1,TRINITY_GG_18728_c0_g1_i1,TRINITY_GG_4932_c1_g1_i2,TRINITY_GG_12934_c0_g1_i1,TRINITY_GG_14756_c0_g1_i2,TRINITY_GG_19364_c1_g2_i1,TRINITY_GG_1424_c4_g1_i4,TRINITY_GG_14162_c10_g1_i1,TRINITY_GG_15771_c1_g1_i1,TRINITY_GG_1475…
		ko04330	Notch signaling pathway	58	TRINITY_GG_10584_c1_g1_i1,TRINITY_GG_7032_c7_g1_i1,TRINITY_GG_10584_c1_g2_i1,TRINITY_GG_4555_c78_g1_i5,TRINITY_GG_15400_c0_g1_i1,TRINITY_GG_20405_c2_g1_i3,TRINITY_GG_13972_c0_g1_i1,TRINITY_GG_6524_c9_g2_i1,TRINITY_GG_13960_c0_g2_i1,TRINITY_GG_14945_c0_g1_i1,TRINITY_GG_12960_c26_g1_i2,TRINITY_GG_5193_c0_g1_i5,TRINITY_GG_5570_c6_g1_i1,TRINITY_GG_15381_c1_g1_i1,TRINITY_GG_6524_c9_g1_i1,TRINITY_GG_20…
		ko04011	MAPK signaling pathway - yeast	40	TRINITY_GG_2009_c15_g1_i1,TRINITY_GG_2572_c0_g1_i1,TRINITY_GG_17519_c97_g3_i3,TRINITY_GG_17519_c97_g1_i1,TRINITY_GG_17519_c97_g5_i1,TRINITY_GG_3531_c16_g1_i1,TRINITY_GG_8577_c2_g1_i1,TRINITY_GG_369_c0_g1_i1,TRINITY_GG_8577_c1_g1_i1,TRINITY_GG_2093_c0_g1_i1,TRINITY_GG_369_c1_g1_i3,TRINITY_GG_19545_c1_g1_i1,TRINITY_GG_2009_c23_g6_i1,TRINITY_GG_17519_c97_g2_i1,TRINITY_GG_2009_c23_g4_i1,TRINITY_GG_20…
		ko04340	Hedgehog signaling pathway	28	TRINITY_GG_4309_c12_g1_i2,TRINITY_GG_11642_c2_g1_i2,TRINITY_GG_12208_c3_g1_i1,TRINITY_GG_972_c6_g1_i2,TRINITY_GG_14498_c13_g1_i3,TRINITY_GG_12423_c8_g1_i2,TRINITY_GG_15313_c31_g2_i1,TRINITY_GG_10054_c0_g1_i1,TRINITY_GG_2434_c4_g1_i2,TRINITY_GG_19630_c8_g1_i2,TRINITY_GG_7108_c2_g1_i1,TRINITY_GG_4309_c12_g2_i1,TRINITY_GG_12423_c5_g1_i1,TRINITY_GG_976_c0_g1_i1,TRINITY_GG_2780_c2_g1_i2,TRINITY_GG_153…
		ko04013	MAPK signaling pathway - fly	20	TRINITY_GG_7688_c15_g1_i1,TRINITY_GG_14765_c0_g1_i1,TRINITY_GG_14005_c2_g2_i1,TRINITY_GG_6658_c45_g1_i1,TRINITY_GG_1151_c0_g1_i1,TRINITY_GG_14162_c10_g1_i1,TRINITY_GG_8595_c0_g1_i1,TRINITY_GG_2005_c0_g1_i1,TRINITY_GG_8203_c9_g2_i1,TRINITY_GG_16796_c31_g1_i2,TRINITY_GG_22108_c4_g1_i1,TRINITY_GG_4525_c18_g1_i1,TRINITY_GG_8203_c8_g1_i1,TRINITY_GG_8203_c9_g3_i1,TRINITY_GG_8203_c9_g1_i1,TRINITY_GG_129…
		ko02020	Two-component system	16	TRINITY_GG_10160_c2_g3_i1,TRINITY_GG_10160_c2_g1_i1,TRINITY_GG_15868_c12_g1_i1,TRINITY_GG_21112_c0_g1_i1,TRINITY_GG_17612_c0_g2_i1,TRINITY_GG_17612_c0_g3_i1,TRINITY_GG_17612_c0_g4_i1,TRINITY_GG_22371_c18_g1_i1,TRINITY_GG_3828_c3_g1_i1,TRINITY_GG_17612_c0_g1_i1,TRINITY_GG_8843_c0_g1_i1,TRINITY_GG_18196_c0_g1_i1,TRINITY_GG_228_c6_g1_i1,TRINITY_GG_9633_c1_g1_i1,TRINITY_GG_2952_c0_g1_i1,TRINITY_GG_10…
		Total number of unigene		1853
	Signaling molecules and interaction	ko04060	Cytokine-cytokine receptor interaction	205	TRINITY_GG_15596_c0_g1_i1,TRINITY_GG_8940_c5_g1_i6,TRINITY_GG_10500_c0_g1_i1,TRINITY_GG_9930_c0_g1_i1,TRINITY_GG_15078_c1_g1_i1,TRINITY_GG_21332_c0_g1_i1,TRINITY_GG_19893_c15_g1_i1,TRINITY_GG_8376_c0_g1_i1,TRINITY_GG_1209_c9_g1_i1,TRINITY_GG_9740_c13_g1_i1,TRINITY_GG_8612_c0_g2_i1,TRINITY_GG_5811_c0_g1_i8,TRINITY_GG_19810_c0_g1_i1,TRINITY_GG_16579_c1_g1_i1,TRINITY_GG_2865_c4_g2_i1,TRINITY_GG_1989…
		ko04514	Cell adhesion molecules (CAMs)	155	TRINITY_GG_644_c5_g2_i1,TRINITY_GG_644_c5_g6_i1,TRINITY_GG_644_c5_g3_i1,TRINITY_GG_6766_c0_g1_i1,TRINITY_GG_16818_c0_g1_i1,TRINITY_GG_7898_c0_g1_i1,TRINITY_GG_18369_c2_g1_i1,TRINITY_GG_1202_c45_g1_i2,TRINITY_GG_5826_c0_g1_i2,TRINITY_GG_9678_c3_g1_i1,TRINITY_GG_2263_c11_g1_i1,TRINITY_GG_18675_c15_g2_i1,TRINITY_GG_9566_c0_g1_i1,TRINITY_GG_11864_c26_g1_i1,TRINITY_GG_5811_c0_g1_i8,TRINITY_GG_8403_c3_…
		ko04080	Neuroactive ligand-receptor interaction	118	TRINITY_GG_14381_c1_g3_i1,TRINITY_GG_10892_c0_g1_i1,TRINITY_GG_2351_c10_g1_i1,TRINITY_GG_15946_c0_g1_i1,TRINITY_GG_4242_c0_g1_i1,TRINITY_GG_20474_c4_g1_i1,TRINITY_GG_8376_c0_g1_i1,TRINITY_GG_12421_c12_g2_i1,TRINITY_GG_18214_c0_g1_i1,TRINITY_GG_22630_c11_g1_i1,TRINITY_GG_13333_c1_g1_i1,TRINITY_GG_3664_c0_g1_i1,TRINITY_GG_12806_c3_g2_i1,TRINITY_GG_9319_c0_g1_i1,TRINITY_GG_19168_c2_g2_i1,TRINITY_GG_…
		ko04512	ECM-receptor interaction	91	TRINITY_GG_4443_c1_g1_i1,TRINITY_GG_11998_c6_g1_i1,TRINITY_GG_4587_c0_g1_i1,TRINITY_GG_2499_c0_g1_i1,TRINITY_GG_7783_c9_g1_i1,TRINITY_GG_9678_c3_g1_i1,TRINITY_GG_1042_c0_g1_i1,TRINITY_GG_2410_c4_g1_i1,TRINITY_GG_20334_c0_g1_i1,TRINITY_GG_14264_c1_g1_i1,TRINITY_GG_8599_c0_g2_i1,TRINITY_GG_13953_c1_g1_i1,TRINITY_GG_1044_c1_g1_i2,TRINITY_GG_11445_c0_g1_i1,TRINITY_GG_4124_c2_g2_i1,TRINITY_GG_4538_c1_…
		Total number of unigene		548
	Total number of unigene			2183
Genetic Information Processing	Transcription	ko03040	Spliceosome	261	TRINITY_GG_22526_c7_g2_i2,TRINITY_GG_13397_c0_g1_i1,TRINITY_GG_11399_c7_g1_i1,TRINITY_GG_15815_c0_g1_i1,TRINITY_GG_6416_c6_g1_i2,TRINITY_GG_12694_c1_g1_i2,TRINITY_GG_4330_c10_g1_i3,TRINITY_GG_2306_c3_g1_i1,TRINITY_GG_14844_c0_g1_i1,TRINITY_GG_1166_c1_g1_i1,TRINITY_GG_16151_c2_g1_i1,TRINITY_GG_22371_c10_g1_i2,TRINITY_GG_3147_c0_g1_i1,TRINITY_GG_8089_c3_g1_i4,TRINITY_GG_22191_c3_g1_i3,TRINITY_GG_90…
		ko03022	Basal transcription factors	63	TRINITY_GG_18374_c0_g1_i2,TRINITY_GG_17443_c7_g1_i2,TRINITY_GG_2101_c3_g1_i3,TRINITY_GG_3966_c0_g2_i1,TRINITY_GG_1870_c0_g1_i1,TRINITY_GG_5875_c1_g3_i1,TRINITY_GG_14916_c17_g1_i1,TRINITY_GG_9621_c0_g1_i1,TRINITY_GG_9624_c1_g3_i1,TRINITY_GG_4481_c2_g1_i1,TRINITY_GG_21323_c1_g1_i4,TRINITY_GG_9195_c0_g1_i1,TRINITY_GG_18381_c0_g1_i2,TRINITY_GG_7845_c0_g1_i1,TRINITY_GG_9624_c1_g1_i1,TRINITY_GG_20927_c…
		ko03020	RNA polymerase	40	TRINITY_GG_17803_c0_g1_i4,TRINITY_GG_19959_c0_g1_i1,TRINITY_GG_12421_c14_g1_i1,TRINITY_GG_7118_c0_g2_i1,TRINITY_GG_19813_c2_g1_i1,TRINITY_GG_12421_c14_g2_i1,TRINITY_GG_20047_c12_g1_i1,TRINITY_GG_13849_c0_g1_i2,TRINITY_GG_13678_c0_g1_i1,TRINITY_GG_7132_c0_g2_i1,TRINITY_GG_15190_c6_g1_i1,TRINITY_GG_22061_c5_g1_i1,TRINITY_GG_19959_c0_g2_i1,TRINITY_GG_2132_c0_g1_i2,TRINITY_GG_5645_c2_g1_i6,TRINITY_GG…
		Total number of unigene		364
	Translation	ko03013	RNA transport	248	TRINITY_GG_10717_c0_g1_i1,TRINITY_GG_10717_c0_g2_i1,TRINITY_GG_10798_c0_g1_i1,TRINITY_GG_10858_c1_g1_i1,TRINITY_GG_11042_c7_g1_i1,TRINITY_GG_11042_c7_g2_i1,TRINITY_GG_11042_c7_g3_i1,TRINITY_GG_11151_c0_g1_i1,TRINITY_GG_11259_c4_g1_i2,TRINITY_GG_11259_c9_g1_i1,TRINITY_GG_11274_c2_g1_i1,TRINITY_GG_11295_c0_g1_i1,TRINITY_GG_11345_c2_g1_i1,TRINITY_GG_11345_c2_g2_i1,TRINITY_GG_11361_c0_g1_i1,TRINITY_G…
		ko03015	mRNA surveillance pathway	129	TRINITY_GG_5771_c3_g2_i4,TRINITY_GG_11399_c7_g1_i1,TRINITY_GG_3568_c8_g1_i1,TRINITY_GG_5603_c2_g1_i1,TRINITY_GG_9328_c1_g1_i1,TRINITY_GG_3271_c0_g1_i2,TRINITY_GG_18728_c0_g1_i1,TRINITY_GG_13239_c4_g2_i1,TRINITY_GG_3357_c1_g1_i1,TRINITY_GG_21052_c0_g1_i1,TRINITY_GG_13233_c2_g1_i2,TRINITY_GG_9328_c0_g2_i1,TRINITY_GG_18205_c2_g1_i1,TRINITY_GG_12552_c5_g1_i1,TRINITY_GG_12779_c43_g8_i1,TRINITY_GG_1604…
		ko03008	Ribosome biogenesis in eukaryotes	125	TRINITY_GG_12408_c2_g1_i1,TRINITY_GG_1858_c4_g1_i1,TRINITY_GG_2736_c0_g2_i1,TRINITY_GG_2736_c1_g1_i1,TRINITY_GG_5603_c2_g1_i1,TRINITY_GG_17623_c0_g2_i1,TRINITY_GG_6738_c0_g1_i1,TRINITY_GG_21542_c9_g1_i1,TRINITY_GG_9740_c3_g3_i1,TRINITY_GG_16892_c0_g1_i4,TRINITY_GG_1861_c0_g1_i1,TRINITY_GG_6127_c5_g1_i1,TRINITY_GG_15435_c0_g1_i1,TRINITY_GG_13696_c0_g1_i2,TRINITY_GG_2770_c6_g1_i1,TRINITY_GG_18195_c…
		ko00970	Aminoacyl-tRNA biosynthesis	72	TRINITY_GG_2294_c0_g1_i1,TRINITY_GG_22357_c3_g1_i1,TRINITY_GG_2917_c0_g3_i1,TRINITY_GG_7340_c0_g1_i1,TRINITY_GG_18433_c1_g1_i4,TRINITY_GG_1562_c0_g1_i1,TRINITY_GG_8065_c1_g1_i1,TRINITY_GG_13767_c3_g3_i2,TRINITY_GG_3864_c1_g1_i2,TRINITY_GG_16470_c0_g1_i1,TRINITY_GG_14807_c0_g1_i1,TRINITY_GG_2273_c1_g1_i1,TRINITY_GG_2178_c1_g1_i12,TRINITY_GG_3044_c0_g1_i2,TRINITY_GG_8895_c1_g1_i1,TRINITY_GG_8065_c2…
		ko03010	Ribosome	9	TRINITY_GG_12474_c12_g1_i1,TRINITY_GG_12474_c13_g1_i1,TRINITY_GG_15123_c3_g2_i1,TRINITY_GG_15123_c6_g1_i1,TRINITY_GG_20980_c0_g1_i1,TRINITY_GG_21262_c0_g1_i1,TRINITY_GG_447_c7_g1_i1,TRINITY_GG_8265_c0_g1_i1,TRINITY_GG_8343_c2_g1_i1
		Total number of unigene		440
	Folding, sorting and degradation	ko04141	Protein processing in endoplasmic reticulum	253	TRINITY_GG_2049_c0_g1_i1,TRINITY_GG_9389_c0_g1_i1,TRINITY_GG_1775_c1_g1_i1,TRINITY_GG_2299_c1_g1_i1,TRINITY_GG_13912_c1_g1_i1,TRINITY_GG_2299_c5_g1_i1,TRINITY_GG_461_c2_g1_i1,TRINITY_GG_15056_c0_g1_i1,TRINITY_GG_8760_c6_g1_i1,TRINITY_GG_1920_c0_g1_i1,TRINITY_GG_12791_c2_g1_i1,TRINITY_GG_11748_c0_g1_i1,TRINITY_GG_15245_c1_g1_i1,TRINITY_GG_15827_c2_g1_i1,TRINITY_GG_21816_c8_g1_i1,TRINITY_GG_13042_c…
		ko04120	Ubiquitin mediated proteolysis	200	TRINITY_GG_2049_c0_g1_i1,TRINITY_GG_19200_c16_g1_i1,TRINITY_GG_14465_c8_g3_i1,TRINITY_GG_17180_c3_g1_i2,TRINITY_GG_3210_c9_g2_i1,TRINITY_GG_8857_c8_g1_i1,TRINITY_GG_14379_c0_g2_i3,TRINITY_GG_17894_c0_g1_i1,TRINITY_GG_21264_c3_g2_i1,TRINITY_GG_3210_c9_g1_i7,TRINITY_GG_20746_c5_g1_i1,TRINITY_GG_11855_c0_g2_i1,TRINITY_GG_14152_c2_g2_i1,TRINITY_GG_14503_c4_g3_i1,TRINITY_GG_21453_c61_g1_i1,TRINITY_GG_…
		ko03018	RNA degradation	116	TRINITY_GG_19577_c6_g2_i1,TRINITY_GG_9756_c0_g1_i1,TRINITY_GG_8057_c1_g2_i1,TRINITY_GG_20725_c4_g1_i1,TRINITY_GG_15190_c7_g2_i1,TRINITY_GG_9004_c1_g1_i1,TRINITY_GG_17519_c98_g1_i18,TRINITY_GG_20137_c0_g1_i2,TRINITY_GG_897_c2_g1_i1,TRINITY_GG_19386_c0_g1_i7,TRINITY_GG_11889_c2_g1_i1,TRINITY_GG_8047_c2_g2_i1,TRINITY_GG_20725_c3_g1_i1,TRINITY_GG_8047_c2_g1_i1,TRINITY_GG_1148_c0_g1_i5,TRINITY_GG_1902…
		ko03050	Proteasome	72	TRINITY_GG_17717_c0_g1_i1,TRINITY_GG_3409_c2_g1_i1,TRINITY_GG_13547_c10_g1_i1,TRINITY_GG_18983_c0_g1_i1,TRINITY_GG_16984_c0_g1_i1,TRINITY_GG_11072_c1_g1_i1,TRINITY_GG_13236_c0_g1_i1,TRINITY_GG_18986_c1_g1_i1,TRINITY_GG_13376_c0_g2_i1,TRINITY_GG_6066_c0_g1_i2,TRINITY_GG_11949_c24_g1_i1,TRINITY_GG_13571_c14_g1_i1,TRINITY_GG_4474_c3_g1_i1,TRINITY_GG_4043_c1_g1_i1,TRINITY_GG_21355_c0_g1_i1,TRINITY_GG…
		ko04130	SNARE interactions in vesicular transport	46	TRINITY_GG_18279_c39_g1_i2,TRINITY_GG_4221_c8_g1_i1,TRINITY_GG_14157_c2_g1_i1,TRINITY_GG_835_c1_g1_i2,TRINITY_GG_2869_c1_g1_i1,TRINITY_GG_22182_c3_g1_i1,TRINITY_GG_3679_c3_g2_i1,TRINITY_GG_9850_c6_g1_i1,TRINITY_GG_5906_c21_g1_i3,TRINITY_GG_7948_c5_g1_i1,TRINITY_GG_8009_c8_g1_i1,TRINITY_GG_13571_c20_g1_i2,TRINITY_GG_10255_c0_g1_i1,TRINITY_GG_13266_c9_g1_i1,TRINITY_GG_6927_c0_g1_i1,TRINITY_GG_22198…
		ko03060	Protein export	39	TRINITY_GG_13912_c1_g1_i1,TRINITY_GG_1920_c0_g1_i1,TRINITY_GG_4183_c0_g1_i1,TRINITY_GG_14429_c1_g4_i1,TRINITY_GG_2157_c6_g1_i1,TRINITY_GG_14429_c1_g2_i1,TRINITY_GG_9183_c1_g1_i1,TRINITY_GG_14951_c3_g1_i1,TRINITY_GG_258_c3_g1_i1,TRINITY_GG_20549_c0_g2_i1,TRINITY_GG_11144_c0_g1_i1,TRINITY_GG_21973_c4_g3_i1,TRINITY_GG_13027_c2_g1_i5,TRINITY_GG_4822_c0_g1_i2,TRINITY_GG_15670_c0_g1_i1,TRINITY_GG_12377…
		ko04122	Sulfur relay system	16	TRINITY_GG_17885_c16_g1_i1,TRINITY_GG_17885_c13_g1_i1,TRINITY_GG_5044_c1_g1_i1,TRINITY_GG_2410_c10_g1_i2,TRINITY_GG_5785_c2_g2_i1,TRINITY_GG_5785_c2_g1_i2,TRINITY_GG_5044_c2_g1_i1,TRINITY_GG_19925_c1_g1_i1,TRINITY_GG_19925_c1_g2_i1,TRINITY_GG_5696_c0_g2_i1,TRINITY_GG_1746_c0_g1_i1,TRINITY_GG_19936_c5_g1_i1,TRINITY_GG_5696_c0_g1_i1,TRINITY_GG_19690_c0_g1_i4,TRINITY_GG_8433_c3_g1_i6,TRINITY_GG_1969…
		Total number of unigene		544
	Replication and repair	ko03460	Fanconi anemia pathway	96	TRINITY_GG_18365_c0_g1_i2,TRINITY_GG_10989_c0_g1_i1,TRINITY_GG_3069_c1_g1_i1,TRINITY_GG_20712_c0_g1_i1,TRINITY_GG_8033_c4_g2_i4,TRINITY_GG_5104_c1_g1_i1,TRINITY_GG_20714_c0_g1_i1,TRINITY_GG_20709_c0_g3_i1,TRINITY_GG_12043_c3_g1_i4,TRINITY_GG_10684_c1_g1_i1,TRINITY_GG_7348_c2_g1_i1,TRINITY_GG_15896_c0_g1_i1,TRINITY_GG_19761_c0_g1_i1,TRINITY_GG_8335_c0_g2_i1,TRINITY_GG_19775_c7_g1_i3,TRINITY_GG_514…
		ko03030	DNA replication	64	TRINITY_GG_13431_c53_g1_i1,TRINITY_GG_19650_c0_g1_i2,TRINITY_GG_22493_c0_g1_i1,TRINITY_GG_22590_c0_g1_i1,TRINITY_GG_1968_c0_g1_i2,TRINITY_GG_5206_c51_g12_i1,TRINITY_GG_13427_c2_g1_i1,TRINITY_GG_13427_c2_g2_i1,TRINITY_GG_12333_c0_g1_i1,TRINITY_GG_6301_c0_g1_i1,TRINITY_GG_13431_c24_g1_i1,TRINITY_GG_22590_c0_g4_i1,TRINITY_GG_7814_c0_g2_i1,TRINITY_GG_19761_c0_g1_i1,TRINITY_GG_21691_c1_g1_i1,TRINITY_G…
		ko03420	Nucleotide excision repair	64	TRINITY_GG_18365_c0_g1_i2,TRINITY_GG_18374_c0_g1_i2,TRINITY_GG_22493_c0_g1_i1,TRINITY_GG_9621_c0_g1_i1,TRINITY_GG_21346_c0_g2_i2,TRINITY_GG_12088_c2_g2_i1,TRINITY_GG_9450_c0_g1_i1,TRINITY_GG_19767_c0_g1_i1,TRINITY_GG_13723_c1_g1_i1,TRINITY_GG_19364_c1_g2_i1,TRINITY_GG_18381_c0_g1_i2,TRINITY_GG_19761_c0_g1_i1,TRINITY_GG_20927_c10_g1_i2,TRINITY_GG_15376_c0_g1_i1,TRINITY_GG_3200_c0_g1_i1,TRINITY_GG_…
		ko03440	Homologous recombination	56	TRINITY_GG_3069_c1_g1_i1,TRINITY_GG_20712_c0_g1_i1,TRINITY_GG_15523_c18_g2_i1,TRINITY_GG_8033_c4_g2_i4,TRINITY_GG_20714_c0_g1_i1,TRINITY_GG_20709_c0_g3_i1,TRINITY_GG_13187_c2_g1_i1,TRINITY_GG_16486_c0_g1_i1,TRINITY_GG_19761_c0_g1_i1,TRINITY_GG_5147_c0_g1_i1,TRINITY_GG_8033_c4_g1_i1,TRINITY_GG_10229_c1_g1_i1,TRINITY_GG_14686_c0_g1_i1,TRINITY_GG_3071_c4_g2_i1,TRINITY_GG_20711_c0_g1_i1,TRINITY_GG_30…
		ko03410	Base excision repair	42	TRINITY_GG_22493_c0_g1_i1,TRINITY_GG_3848_c1_g2_i1,TRINITY_GG_1972_c23_g1_i1,TRINITY_GG_18132_c0_g2_i1,TRINITY_GG_16482_c3_g1_i5,TRINITY_GG_14715_c1_g1_i4,TRINITY_GG_18540_c0_g2_i1,TRINITY_GG_13619_c1_g1_i1,TRINITY_GG_18427_c0_g1_i1,TRINITY_GG_16423_c3_g1_i1,TRINITY_GG_3848_c1_g1_i3,TRINITY_GG_18617_c11_g1_i1,TRINITY_GG_6748_c86_g1_i1,TRINITY_GG_493_c1_g1_i1,TRINITY_GG_16625_c4_g1_i1,TRINITY_GG_1…
		ko03430	Mismatch repair	38	TRINITY_GG_20155_c4_g6_i1,TRINITY_GG_12942_c0_g1_i1,TRINITY_GG_19761_c0_g1_i1,TRINITY_GG_20155_c4_g5_i12,TRINITY_GG_3200_c0_g1_i1,TRINITY_GG_658_c0_g1_i1,TRINITY_GG_20922_c4_g1_i1,TRINITY_GG_10459_c0_g1_i4,TRINITY_GG_9673_c20_g3_i1,TRINITY_GG_13619_c1_g1_i1,TRINITY_GG_20538_c2_g1_i1,TRINITY_GG_18427_c0_g1_i1,TRINITY_GG_20538_c2_g2_i1,TRINITY_GG_18617_c11_g1_i1,TRINITY_GG_22365_c2_g1_i1,TRINITY_GG…
		ko03450	Non-homologous end-joining	25	TRINITY_GG_15523_c18_g2_i1,TRINITY_GG_1549_c1_g1_i1,TRINITY_GG_3848_c1_g2_i1,TRINITY_GG_19050_c0_g1_i1,TRINITY_GG_19048_c7_g1_i1,TRINITY_GG_19048_c14_g1_i1,TRINITY_GG_19048_c2_g1_i1,TRINITY_GG_19048_c11_g1_i1,TRINITY_GG_19048_c6_g1_i1,TRINITY_GG_19048_c13_g1_i1,TRINITY_GG_3848_c1_g1_i3,TRINITY_GG_19048_c4_g1_i1,TRINITY_GG_19819_c2_g1_i2,TRINITY_GG_20564_c36_g1_i3,TRINITY_GG_19050_c1_g1_i1,TRINITY…
		Total number of unigene		263
	Total number of unigene			1678
Metabolism	Overview	ko01200	Carbon metabolism	177	TRINITY_GG_17921_c5_g1_i1,TRINITY_GG_9756_c0_g1_i1,TRINITY_GG_3292_c8_g1_i1,TRINITY_GG_6658_c34_g1_i1,TRINITY_GG_22707_c16_g2_i1,TRINITY_GG_21343_c0_g1_i1,TRINITY_GG_21448_c1_g3_i1,TRINITY_GG_79_c0_g1_i1,TRINITY_GG_19765_c0_g1_i1,TRINITY_GG_1994_c0_g1_i1,TRINITY_GG_22580_c7_g1_i2,TRINITY_GG_9243_c9_g1_i1,TRINITY_GG_7832_c3_g1_i1,TRINITY_GG_8857_c12_g1_i1,TRINITY_GG_897_c2_g1_i1,TRINITY_GG_21653_c…
		ko01230	Biosynthesis of amino acids	131	TRINITY_GG_9756_c0_g1_i1,TRINITY_GG_938_c1_g1_i1,TRINITY_GG_4298_c50_g3_i1,TRINITY_GG_2901_c6_g1_i2,TRINITY_GG_6658_c34_g1_i1,TRINITY_GG_22707_c16_g2_i1,TRINITY_GG_21343_c0_g1_i1,TRINITY_GG_79_c0_g1_i1,TRINITY_GG_19765_c0_g1_i1,TRINITY_GG_22580_c7_g1_i2,TRINITY_GG_7832_c3_g1_i1,TRINITY_GG_897_c2_g1_i1,TRINITY_GG_21653_c0_g1_i1,TRINITY_GG_14238_c47_g1_i1,TRINITY_GG_1487_c12_g2_i1,TRINITY_GG_9403_c…
		ko01212	Fatty acid metabolism	53	TRINITY_GG_4534_c0_g1_i1,TRINITY_GG_151_c1_g1_i1,TRINITY_GG_4532_c0_g1_i1,TRINITY_GG_13297_c11_g1_i1,TRINITY_GG_154_c0_g2_i1,TRINITY_GG_15996_c0_g1_i1,TRINITY_GG_19679_c0_g1_i1,TRINITY_GG_4752_c0_g2_i1,TRINITY_GG_4594_c2_g1_i1,TRINITY_GG_3733_c0_g2_i1,TRINITY_GG_1908_c4_g3_i4,TRINITY_GG_14420_c1_g1_i1,TRINITY_GG_4287_c1_g1_i1,TRINITY_GG_8271_c1_g1_i1,TRINITY_GG_3653_c5_g1_i2,TRINITY_GG_13297_c10_…
		ko01210	2-Oxocarboxylic acid metabolism	33	TRINITY_GG_938_c1_g1_i1,TRINITY_GG_9403_c16_g4_i1,TRINITY_GG_9403_c10_g1_i1,TRINITY_GG_16383_c0_g1_i1,TRINITY_GG_15868_c10_g1_i1,TRINITY_GG_15661_c0_g1_i1,TRINITY_GG_20778_c2_g1_i3,TRINITY_GG_9403_c16_g2_i1,TRINITY_GG_15868_c8_g1_i1,TRINITY_GG_12168_c3_g1_i1,TRINITY_GG_15043_c1_g1_i1,TRINITY_GG_21207_c5_g1_i1,TRINITY_GG_12168_c3_g2_i9,TRINITY_GG_20778_c1_g1_i1,TRINITY_GG_19813_c1_g1_i1,TRINITY_GG…
		ko01220	Degradation of aromatic compounds	10	TRINITY_GG_16485_c0_g1_i1,TRINITY_GG_22371_c4_g1_i1,TRINITY_GG_22371_c24_g1_i1,TRINITY_GG_15797_c0_g1_i1,TRINITY_GG_1838_c0_g1_i1,TRINITY_GG_21269_c0_g2_i1,TRINITY_GG_22371_c4_g2_i1,TRINITY_GG_21269_c0_g1_i1,TRINITY_GG_16498_c0_g2_i1,TRINITY_GG_16498_c0_g1_i1
		Total number of unigene		263
	Carbohydrate metabolism	ko00010	Glycolysis / Gluconeogenesis	111	TRINITY_GG_6981_c10_g1_i1,TRINITY_GG_9756_c0_g1_i1,TRINITY_GG_6658_c34_g1_i1,TRINITY_GG_21448_c1_g3_i1,TRINITY_GG_79_c0_g1_i1,TRINITY_GG_19765_c0_g1_i1,TRINITY_GG_7832_c3_g1_i1,TRINITY_GG_897_c2_g1_i1,TRINITY_GG_21653_c0_g1_i1,TRINITY_GG_14238_c47_g1_i1,TRINITY_GG_10570_c4_g1_i1,TRINITY_GG_7832_c3_g2_i1,TRINITY_GG_4652_c0_g1_i1,TRINITY_GG_9840_c0_g1_i2,TRINITY_GG_22104_c7_g2_i3,TRINITY_GG_17426_c…
		ko00562	Inositol phosphate metabolism	86	TRINITY_GG_20111_c2_g1_i1,TRINITY_GG_1448_c0_g1_i1,TRINITY_GG_13598_c0_g2_i1,TRINITY_GG_20111_c3_g1_i1,TRINITY_GG_624_c3_g1_i2,TRINITY_GG_16853_c1_g2_i7,TRINITY_GG_11796_c14_g1_i1,TRINITY_GG_1448_c7_g1_i1,TRINITY_GG_3576_c2_g1_i1,TRINITY_GG_13598_c0_g1_i1,TRINITY_GG_4895_c6_g1_i1,TRINITY_GG_20111_c2_g3_i1,TRINITY_GG_3315_c32_g1_i1,TRINITY_GG_22523_c4_g1_i1,TRINITY_GG_13598_c0_g3_i1,TRINITY_GG_201…
		ko00620	Pyruvate metabolism	83	TRINITY_GG_6981_c10_g1_i1,TRINITY_GG_4534_c0_g1_i1,TRINITY_GG_4532_c0_g1_i1,TRINITY_GG_21448_c1_g3_i1,TRINITY_GG_79_c0_g1_i1,TRINITY_GG_8857_c12_g1_i1,TRINITY_GG_10542_c0_g1_i1,TRINITY_GG_11079_c0_g1_i1,TRINITY_GG_10570_c4_g1_i1,TRINITY_GG_13635_c0_g1_i1,TRINITY_GG_20346_c1_g1_i1,TRINITY_GG_2093_c0_g1_i1,TRINITY_GG_9853_c0_g1_i1,TRINITY_GG_16584_c2_g1_i1,TRINITY_GG_7486_c1_g1_i1,TRINITY_GG_21390_…
		ko00020	Citrate cycle (TCA cycle)	57	TRINITY_GG_17921_c5_g1_i1,TRINITY_GG_21448_c1_g3_i1,TRINITY_GG_8857_c12_g1_i1,TRINITY_GG_10542_c0_g1_i1,TRINITY_GG_11079_c0_g1_i1,TRINITY_GG_13635_c0_g1_i1,TRINITY_GG_8344_c6_g1_i3,TRINITY_GG_8339_c0_g1_i1,TRINITY_GG_16584_c2_g1_i1,TRINITY_GG_7486_c1_g1_i1,TRINITY_GG_20778_c2_g1_i3,TRINITY_GG_5999_c1_g1_i1,TRINITY_GG_9085_c2_g1_i1,TRINITY_GG_5999_c0_g1_i1,TRINITY_GG_16896_c9_g1_i1,TRINITY_GG_1504…
		ko00520	Amino sugar and nucleotide sugar metabolism	54	TRINITY_GG_19793_c0_g1_i1,TRINITY_GG_6997_c2_g1_i2,TRINITY_GG_20442_c10_g1_i1,TRINITY_GG_2583_c27_g1_i12,TRINITY_GG_2709_c3_g1_i1,TRINITY_GG_15306_c0_g2_i1,TRINITY_GG_22365_c8_g7_i1,TRINITY_GG_14516_c4_g1_i1,TRINITY_GG_16008_c0_g1_i1,TRINITY_GG_17603_c2_g1_i1,TRINITY_GG_5439_c1_g1_i1,TRINITY_GG_2583_c27_g2_i1,TRINITY_GG_19987_c0_g1_i1,TRINITY_GG_9646_c5_g1_i1,TRINITY_GG_22365_c8_g5_i1,TRINITY_GG_…
		ko00052	Galactose metabolism	44	TRINITY_GG_9756_c0_g1_i1,TRINITY_GG_6303_c12_g1_i1,TRINITY_GG_897_c2_g1_i1,TRINITY_GG_18680_c29_g1_i1,TRINITY_GG_4652_c0_g1_i1,TRINITY_GG_22104_c7_g2_i3,TRINITY_GG_18680_c17_g1_i1,TRINITY_GG_20442_c10_g1_i1,TRINITY_GG_4652_c0_g2_i1,TRINITY_GG_897_c1_g1_i1,TRINITY_GG_2583_c27_g1_i12,TRINITY_GG_2709_c3_g1_i1,TRINITY_GG_14827_c11_g2_i1,TRINITY_GG_18680_c31_g1_i1,TRINITY_GG_897_c1_g3_i1,TRINITY_GG_15…
		ko00640	Propanoate metabolism	42	TRINITY_GG_6981_c10_g1_i1,TRINITY_GG_4534_c0_g1_i1,TRINITY_GG_4532_c0_g1_i1,TRINITY_GG_1994_c0_g1_i1,TRINITY_GG_10570_c4_g1_i1,TRINITY_GG_8344_c6_g1_i3,TRINITY_GG_8339_c0_g1_i1,TRINITY_GG_7071_c1_g1_i2,TRINITY_GG_3653_c5_g1_i2,TRINITY_GG_21390_c20_g1_i1,TRINITY_GG_12764_c1_g1_i1,TRINITY_GG_7292_c0_g1_i1,TRINITY_GG_20742_c0_g1_i1,TRINITY_GG_12604_c0_g1_i1,TRINITY_GG_16973_c84_g1_i1,TRINITY_GG_1632…
		ko00630	Glyoxylate and dicarboxylate metabolism	41	TRINITY_GG_3292_c8_g1_i1,TRINITY_GG_1994_c0_g1_i1,TRINITY_GG_8857_c12_g1_i1,TRINITY_GG_13699_c7_g1_i1,TRINITY_GG_10542_c0_g1_i1,TRINITY_GG_11079_c0_g1_i1,TRINITY_GG_3292_c7_g1_i1,TRINITY_GG_21112_c0_g1_i1,TRINITY_GG_16584_c2_g1_i1,TRINITY_GG_7486_c1_g1_i1,TRINITY_GG_12383_c5_g2_i4,TRINITY_GG_16896_c9_g1_i1,TRINITY_GG_20742_c0_g1_i1,TRINITY_GG_15190_c1_g1_i1,TRINITY_GG_15043_c1_g1_i1,TRINITY_GG_19…
		ko00051	Fructose and mannose metabolism	38	TRINITY_GG_9756_c0_g1_i1,TRINITY_GG_6658_c34_g1_i1,TRINITY_GG_897_c2_g1_i1,TRINITY_GG_897_c1_g1_i1,TRINITY_GG_2583_c27_g1_i12,TRINITY_GG_2709_c3_g1_i1,TRINITY_GG_18286_c1_g1_i1,TRINITY_GG_897_c1_g3_i1,TRINITY_GG_16008_c0_g1_i1,TRINITY_GG_16820_c61_g1_i1,TRINITY_GG_9005_c7_g1_i1,TRINITY_GG_1205_c1_g1_i1,TRINITY_GG_22243_c1_g1_i1,TRINITY_GG_2583_c27_g2_i1,TRINITY_GG_8195_c3_g1_i17,TRINITY_GG_6658_c…
		ko00030	Pentose phosphate pathway	36	TRINITY_GG_9756_c0_g1_i1,TRINITY_GG_6658_c34_g1_i1,TRINITY_GG_22707_c16_g2_i1,TRINITY_GG_21343_c0_g1_i1,TRINITY_GG_9243_c9_g1_i1,TRINITY_GG_897_c2_g1_i1,TRINITY_GG_1487_c12_g2_i1,TRINITY_GG_13567_c4_g1_i1,TRINITY_GG_20442_c10_g1_i1,TRINITY_GG_21010_c33_g1_i1,TRINITY_GG_897_c1_g1_i1,TRINITY_GG_18286_c1_g1_i1,TRINITY_GG_897_c1_g3_i1,TRINITY_GG_16820_c61_g1_i1,TRINITY_GG_17603_c2_g1_i1,TRINITY_GG_12…
		ko00500	Starch and sucrose metabolism	36	TRINITY_GG_19793_c0_g1_i1,TRINITY_GG_11033_c37_g1_i1,TRINITY_GG_18680_c29_g1_i1,TRINITY_GG_4652_c0_g1_i1,TRINITY_GG_18680_c17_g1_i1,TRINITY_GG_20442_c10_g1_i1,TRINITY_GG_8050_c0_g1_i1,TRINITY_GG_4652_c0_g2_i1,TRINITY_GG_17935_c31_g1_i2,TRINITY_GG_2583_c27_g1_i12,TRINITY_GG_2709_c3_g1_i1,TRINITY_GG_14827_c11_g2_i1,TRINITY_GG_18680_c31_g1_i1,TRINITY_GG_17603_c2_g1_i1,TRINITY_GG_2583_c27_g2_i1,TRINI…
		ko00040	Pentose and glucuronate interconversions	23	TRINITY_GG_3195_c2_g1_i1,TRINITY_GG_1487_c12_g2_i1,TRINITY_GG_9853_c0_g1_i1,TRINITY_GG_8578_c2_g1_i2,TRINITY_GG_17936_c0_g1_i1,TRINITY_GG_16485_c0_g1_i1,TRINITY_GG_15797_c0_g1_i1,TRINITY_GG_14277_c0_g1_i1,TRINITY_GG_1487_c12_g1_i1,TRINITY_GG_10462_c2_g1_i1,TRINITY_GG_10426_c0_g1_i1,TRINITY_GG_20179_c2_g1_i1,TRINITY_GG_6748_c84_g1_i1,TRINITY_GG_10273_c0_g1_i1,TRINITY_GG_20746_c9_g1_i1,TRINITY_GG_6…
		ko00650	Butanoate metabolism	22	TRINITY_GG_2524_c9_g1_i1,TRINITY_GG_14129_c0_g1_i1,TRINITY_GG_7071_c1_g1_i2,TRINITY_GG_14420_c1_g1_i1,TRINITY_GG_3653_c5_g1_i2,TRINITY_GG_9808_c0_g1_i1,TRINITY_GG_9808_c0_g2_i1,TRINITY_GG_9374_c1_g1_i1,TRINITY_GG_22356_c9_g1_i6,TRINITY_GG_17042_c0_g1_i1,TRINITY_GG_8843_c0_g1_i1,TRINITY_GG_6906_c0_g1_i1,TRINITY_GG_11390_c12_g1_i7,TRINITY_GG_11420_c0_g1_i1,TRINITY_GG_22395_c2_g1_i1,TRINITY_GG_9870_…
		ko00053	Ascorbate and aldarate metabolism	12	TRINITY_GG_9853_c0_g1_i1,TRINITY_GG_8578_c2_g1_i2,TRINITY_GG_5484_c4_g1_i1,TRINITY_GG_14277_c0_g1_i1,TRINITY_GG_21269_c0_g2_i1,TRINITY_GG_15319_c0_g1_i1,TRINITY_GG_6748_c84_g1_i1,TRINITY_GG_19549_c16_g1_i1,TRINITY_GG_20746_c9_g1_i1,TRINITY_GG_21269_c0_g1_i1,TRINITY_GG_19549_c16_g2_i1,TRINITY_GG_15820_c0_g1_i1
		ko00660	C5-Branched dibasic acid metabolism	2	TRINITY_GG_7532_c0_g1_i1,TRINITY_GG_7532_c1_g1_i1
		Total number of unigene		427
	Energy metabolism	ko00190	Oxidative phosphorylation	180	TRINITY_GG_17433_c0_g1_i1,TRINITY_GG_11211_c1_g1_i1,TRINITY_GG_13615_c0_g1_i1,TRINITY_GG_13343_c2_g1_i1,TRINITY_GG_16517_c2_g2_i1,TRINITY_GG_15035_c0_g3_i1,TRINITY_GG_12703_c0_g1_i1,TRINITY_GG_18479_c2_g1_i1,TRINITY_GG_13968_c0_g1_i2,TRINITY_GG_19453_c2_g3_i1,TRINITY_GG_4417_c1_g1_i1,TRINITY_GG_15868_c12_g1_i1,TRINITY_GG_233_c0_g1_i1,TRINITY_GG_18549_c16_g1_i1,TRINITY_GG_13621_c3_g1_i1,TRINITY_GG…
		ko00710	Carbon fixation in photosynthetic organisms	62	TRINITY_GG_6658_c34_g1_i1,TRINITY_GG_22707_c16_g2_i1,TRINITY_GG_19765_c0_g1_i1,TRINITY_GG_7832_c3_g1_i1,TRINITY_GG_8857_c12_g1_i1,TRINITY_GG_21653_c0_g1_i1,TRINITY_GG_10542_c0_g1_i1,TRINITY_GG_11079_c0_g1_i1,TRINITY_GG_14238_c47_g1_i1,TRINITY_GG_1487_c12_g2_i1,TRINITY_GG_9403_c16_g4_i1,TRINITY_GG_9403_c10_g1_i1,TRINITY_GG_7832_c3_g2_i1,TRINITY_GG_16383_c0_g1_i1,TRINITY_GG_15868_c10_g1_i1,TRINITY_…
		ko00680	Methane metabolism	41	TRINITY_GG_9756_c0_g1_i1,TRINITY_GG_3292_c8_g1_i1,TRINITY_GG_6658_c34_g1_i1,TRINITY_GG_22580_c7_g1_i2,TRINITY_GG_897_c2_g1_i1,TRINITY_GG_3292_c7_g1_i1,TRINITY_GG_13722_c5_g2_i6,TRINITY_GG_7905_c1_g1_i1,TRINITY_GG_897_c1_g1_i1,TRINITY_GG_3575_c13_g1_i1,TRINITY_GG_18286_c1_g1_i1,TRINITY_GG_897_c1_g3_i1,TRINITY_GG_16820_c61_g1_i1,TRINITY_GG_22371_c4_g1_i1,TRINITY_GG_22371_c24_g1_i1,TRINITY_GG_19629_…
		ko00910	Nitrogen metabolism	19	TRINITY_GG_19089_c0_g1_i1,TRINITY_GG_21438_c3_g1_i2,TRINITY_GG_6534_c0_g1_i1,TRINITY_GG_21112_c0_g1_i1,TRINITY_GG_19091_c1_g1_i1,TRINITY_GG_19092_c1_g1_i1,TRINITY_GG_7906_c0_g2_i1,TRINITY_GG_4811_c18_g1_i1,TRINITY_GG_1492_c0_g1_i1,TRINITY_GG_228_c6_g1_i1,TRINITY_GG_2756_c1_g1_i1,TRINITY_GG_1484_c0_g1_i1,TRINITY_GG_21438_c1_g1_i1,TRINITY_GG_7906_c0_g1_i1,TRINITY_GG_17334_c24_g1_i1,TRINITY_GG_19091…
		ko00720	Carbon fixation pathways in prokaryotes	17	TRINITY_GG_1994_c0_g1_i1,TRINITY_GG_13635_c0_g1_i1,TRINITY_GG_20742_c0_g1_i1,TRINITY_GG_15043_c1_g1_i1,TRINITY_GG_13635_c3_g1_i1,TRINITY_GG_656_c2_g2_i1,TRINITY_GG_19813_c1_g1_i1,TRINITY_GG_13635_c2_g1_i1,TRINITY_GG_10820_c40_g1_i1,TRINITY_GG_8843_c0_g1_i1,TRINITY_GG_9225_c1_g1_i5,TRINITY_GG_5788_c10_g1_i2,TRINITY_GG_13635_c5_g1_i1,TRINITY_GG_1575_c0_g1_i2,TRINITY_GG_4568_c3_g1_i2,TRINITY_GG_9225…
		ko00920	Sulfur metabolism	14	TRINITY_GG_10160_c2_g3_i1,TRINITY_GG_10160_c2_g1_i1,TRINITY_GG_19186_c14_g1_i1,TRINITY_GG_19381_c2_g1_i1,TRINITY_GG_9871_c0_g1_i1,TRINITY_GG_19925_c1_g1_i1,TRINITY_GG_22371_c18_g1_i1,TRINITY_GG_19925_c1_g2_i1,TRINITY_GG_18125_c3_g1_i1,TRINITY_GG_19207_c1_g1_i1,TRINITY_GG_5548_c1_g1_i2,TRINITY_GG_19936_c5_g1_i1,TRINITY_GG_10160_c2_g2_i1,TRINITY_GG_14738_c6_g1_i1
		Total number of unigene		325
	Lipid metabolism	ko00564	Glycerophospholipid metabolism	106	TRINITY_GG_19135_c0_g2_i1,TRINITY_GG_20047_c9_g2_i1,TRINITY_GG_19135_c0_g1_i1,TRINITY_GG_22205_c3_g1_i2,TRINITY_GG_3107_c11_g1_i2,TRINITY_GG_5596_c0_g1_i1,TRINITY_GG_18053_c0_g3_i1,TRINITY_GG_5182_c6_g2_i2,TRINITY_GG_20404_c4_g1_i1,TRINITY_GG_16817_c0_g1_i1,TRINITY_GG_9740_c11_g1_i1,TRINITY_GG_1908_c9_g1_i1,TRINITY_GG_22021_c3_g1_i1,TRINITY_GG_1215_c0_g1_i1,TRINITY_GG_12477_c4_g3_i1,TRINITY_GG_75…
		ko00561	Glycerolipid metabolism	67	TRINITY_GG_13686_c1_g1_i1,TRINITY_GG_22205_c3_g1_i2,TRINITY_GG_3107_c11_g1_i2,TRINITY_GG_5596_c0_g1_i1,TRINITY_GG_5182_c6_g2_i2,TRINITY_GG_20404_c4_g1_i1,TRINITY_GG_16817_c0_g1_i1,TRINITY_GG_1908_c9_g1_i1,TRINITY_GG_7501_c0_g1_i1,TRINITY_GG_9752_c4_g1_i1,TRINITY_GG_821_c7_g1_i2,TRINITY_GG_11943_c0_g1_i1,TRINITY_GG_13722_c5_g2_i6,TRINITY_GG_13441_c6_g1_i1,TRINITY_GG_9853_c0_g1_i1,TRINITY_GG_18814_…
		ko00600	Sphingolipid metabolism	47	TRINITY_GG_1038_c3_g1_i1,TRINITY_GG_11147_c0_g1_i1,TRINITY_GG_174_c1_g1_i1,TRINITY_GG_11024_c1_g1_i1,TRINITY_GG_11260_c6_g1_i1,TRINITY_GG_17919_c0_g1_i1,TRINITY_GG_5887_c1_g1_i1,TRINITY_GG_1038_c0_g1_i1,TRINITY_GG_4174_c1_g1_i1,TRINITY_GG_11943_c0_g1_i1,TRINITY_GG_15505_c6_g1_i1,TRINITY_GG_17934_c2_g1_i1,TRINITY_GG_1405_c9_g1_i1,TRINITY_GG_12893_c7_g2_i1,TRINITY_GG_1410_c2_g2_i1,TRINITY_GG_12875_…
		ko00071	Fatty acid degradation	46	TRINITY_GG_151_c1_g1_i1,TRINITY_GG_6633_c2_g1_i2,TRINITY_GG_154_c0_g2_i1,TRINITY_GG_9840_c0_g1_i2,TRINITY_GG_11755_c1_g1_i1,TRINITY_GG_4594_c2_g1_i1,TRINITY_GG_3733_c0_g2_i1,TRINITY_GG_14420_c1_g1_i1,TRINITY_GG_8271_c1_g1_i1,TRINITY_GG_9853_c0_g1_i1,TRINITY_GG_3653_c5_g1_i2,TRINITY_GG_8578_c2_g1_i2,TRINITY_GG_22406_c1_g2_i1,TRINITY_GG_7292_c0_g1_i1,TRINITY_GG_21495_c5_g1_i2,TRINITY_GG_5484_c4_g1_…
		ko00590	Arachidonic acid metabolism	44	TRINITY_GG_20047_c9_g2_i1,TRINITY_GG_4840_c1_g1_i5,TRINITY_GG_3654_c0_g1_i1,TRINITY_GG_7879_c0_g1_i4,TRINITY_GG_9740_c11_g1_i1,TRINITY_GG_3244_c0_g1_i1,TRINITY_GG_14045_c7_g2_i6,TRINITY_GG_371_c1_g1_i1,TRINITY_GG_16809_c12_g4_i1,TRINITY_GG_14841_c0_g1_i1,TRINITY_GG_4303_c3_g4_i2,TRINITY_GG_3881_c18_g1_i1,TRINITY_GG_16809_c10_g1_i1,TRINITY_GG_12001_c20_g1_i1,TRINITY_GG_9862_c0_g2_i1,TRINITY_GG_223…
		ko00565	Ether lipid metabolism	39	TRINITY_GG_20047_c9_g2_i1,TRINITY_GG_18053_c0_g3_i1,TRINITY_GG_9740_c11_g1_i1,TRINITY_GG_22021_c3_g1_i1,TRINITY_GG_11943_c0_g1_i1,TRINITY_GG_4085_c0_g1_i1,TRINITY_GG_8413_c29_g1_i4,TRINITY_GG_21968_c33_g1_i5,TRINITY_GG_9638_c17_g2_i1,TRINITY_GG_21968_c39_g1_i1,TRINITY_GG_9356_c8_g1_i6,TRINITY_GG_14841_c0_g1_i1,TRINITY_GG_16002_c0_g1_i6,TRINITY_GG_18053_c0_g1_i1,TRINITY_GG_22397_c0_g2_i1,TRINITY_G…
		ko00062	Fatty acid elongation	25	TRINITY_GG_151_c1_g1_i1,TRINITY_GG_154_c0_g2_i1,TRINITY_GG_4752_c0_g2_i1,TRINITY_GG_1908_c4_g3_i4,TRINITY_GG_3653_c5_g1_i2,TRINITY_GG_12210_c31_g1_i1,TRINITY_GG_22406_c1_g2_i1,TRINITY_GG_1908_c4_g1_i1,TRINITY_GG_22406_c1_g1_i1,TRINITY_GG_154_c0_g1_i1,TRINITY_GG_22395_c5_g1_i2,TRINITY_GG_9474_c0_g2_i1,TRINITY_GG_8545_c0_g1_i1,TRINITY_GG_12962_c3_g1_i1,TRINITY_GG_21658_c0_g1_i1,TRINITY_GG_9484_c0_g…
		ko00100	Steroid biosynthesis	23	TRINITY_GG_20957_c0_g1_i1,TRINITY_GG_1355_c1_g1_i3,TRINITY_GG_15694_c0_g1_i2,TRINITY_GG_7904_c37_g1_i2,TRINITY_GG_2451_c3_g2_i1,TRINITY_GG_5442_c0_g1_i1,TRINITY_GG_1355_c0_g1_i2,TRINITY_GG_8063_c0_g2_i1,TRINITY_GG_10393_c3_g1_i1,TRINITY_GG_13924_c24_g1_i1,TRINITY_GG_14003_c0_g1_i1,TRINITY_GG_16066_c0_g1_i1,TRINITY_GG_16064_c0_g1_i1,TRINITY_GG_215_c1_g1_i1,TRINITY_GG_16647_c1_g1_i1,TRINITY_GG_2451…
		ko00140	Steroid hormone biosynthesis	21	TRINITY_GG_21709_c0_g2_i1,TRINITY_GG_3654_c0_g1_i1,TRINITY_GG_21644_c11_g1_i1,TRINITY_GG_21709_c0_g1_i1,TRINITY_GG_21644_c0_g1_i1,TRINITY_GG_5442_c0_g1_i1,TRINITY_GG_14459_c0_g2_i1,TRINITY_GG_15646_c4_g2_i2,TRINITY_GG_8816_c0_g1_i2,TRINITY_GG_19455_c0_g1_i1,TRINITY_GG_2258_c1_g1_i3,TRINITY_GG_6621_c1_g2_i1,TRINITY_GG_13580_c0_g1_i1,TRINITY_GG_17942_c0_g2_i1,TRINITY_GG_14459_c0_g1_i1,TRINITY_GG_36…
		ko00591	Linoleic acid metabolism	16	TRINITY_GG_20047_c9_g2_i1,TRINITY_GG_3654_c0_g1_i1,TRINITY_GG_9740_c11_g1_i1,TRINITY_GG_14841_c0_g1_i1,TRINITY_GG_22378_c0_g2_i1,TRINITY_GG_8413_c30_g1_i2,TRINITY_GG_6621_c1_g2_i1,TRINITY_GG_368_c2_g1_i4,TRINITY_GG_20047_c9_g1_i5,TRINITY_GG_13841_c0_g1_i1,TRINITY_GG_8413_c30_g2_i1,TRINITY_GG_3629_c4_g1_i1,TRINITY_GG_6621_c3_g1_i1,TRINITY_GG_14829_c0_g1_i1,TRINITY_GG_22378_c0_g1_i1,TRINITY_GG_6621…
		ko01040	Biosynthesis of unsaturated fatty acids	15	TRINITY_GG_13297_c11_g1_i1,TRINITY_GG_15996_c0_g1_i1,TRINITY_GG_4594_c2_g1_i1,TRINITY_GG_13297_c10_g1_i2,TRINITY_GG_12210_c31_g1_i1,TRINITY_GG_9474_c0_g2_i1,TRINITY_GG_20725_c2_g1_i2,TRINITY_GG_8545_c0_g1_i1,TRINITY_GG_12962_c3_g1_i1,TRINITY_GG_3712_c0_g1_i1,TRINITY_GG_13580_c0_g1_i1,TRINITY_GG_12962_c4_g1_i1,TRINITY_GG_22395_c2_g1_i1,TRINITY_GG_1955_c2_g1_i1,TRINITY_GG_11481_c0_g1_i1
		ko00061	Fatty acid biosynthesis	14	TRINITY_GG_4534_c0_g1_i1,TRINITY_GG_4532_c0_g1_i1,TRINITY_GG_19679_c0_g1_i1,TRINITY_GG_3733_c0_g2_i1,TRINITY_GG_4287_c1_g1_i1,TRINITY_GG_4310_c0_g1_i1,TRINITY_GG_21495_c5_g1_i2,TRINITY_GG_21495_c7_g2_i1,TRINITY_GG_18774_c8_g1_i5,TRINITY_GG_10846_c1_g1_i1,TRINITY_GG_4534_c1_g1_i1,TRINITY_GG_1397_c0_g1_i1,TRINITY_GG_3733_c0_g1_i1,TRINITY_GG_4532_c0_g2_i1
		ko00120	Primary bile acid biosynthesis	13	TRINITY_GG_13203_c0_g2_i1,TRINITY_GG_3050_c0_g1_i1,TRINITY_GG_2041_c0_g1_i1,TRINITY_GG_6029_c1_g1_i2,TRINITY_GG_13203_c0_g4_i1,TRINITY_GG_13200_c0_g1_i1,TRINITY_GG_1450_c1_g1_i2,TRINITY_GG_6919_c0_g1_i1,TRINITY_GG_2035_c1_g1_i1,TRINITY_GG_8276_c0_g1_i1,TRINITY_GG_14897_c1_g1_i1,TRINITY_GG_13203_c0_g5_i1,TRINITY_GG_13203_c0_g3_i1
		ko00592	alpha-Linolenic acid metabolism	12	TRINITY_GG_20047_c9_g2_i1,TRINITY_GG_9740_c11_g1_i1,TRINITY_GG_4594_c2_g1_i1,TRINITY_GG_13297_c10_g1_i2,TRINITY_GG_14841_c0_g1_i1,TRINITY_GG_20725_c2_g1_i2,TRINITY_GG_22378_c0_g2_i1,TRINITY_GG_368_c2_g1_i4,TRINITY_GG_20047_c9_g1_i5,TRINITY_GG_13841_c0_g1_i1,TRINITY_GG_14829_c0_g1_i1,TRINITY_GG_22378_c0_g1_i1
		ko00072	Synthesis and degradation of ketone bodies	10	TRINITY_GG_2524_c9_g1_i1,TRINITY_GG_9808_c0_g1_i1,TRINITY_GG_9808_c0_g2_i1,TRINITY_GG_9374_c1_g1_i1,TRINITY_GG_22356_c9_g1_i6,TRINITY_GG_8843_c0_g1_i1,TRINITY_GG_11390_c12_g1_i7,TRINITY_GG_11420_c0_g1_i1,TRINITY_GG_2961_c4_g1_i2,TRINITY_GG_22356_c38_g1_i1
		ko00073	Cutin, suberine and wax biosynthesis	4	TRINITY_GG_11221_c7_g1_i1,TRINITY_GG_1050_c0_g1_i3,TRINITY_GG_11221_c5_g1_i1,TRINITY_GG_11221_c5_g2_i1
		Total number of unigene		362
	Nucleotide metabolism	ko00230	Purine metabolism	221	TRINITY_GG_2388_c0_g1_i1,TRINITY_GG_17803_c0_g1_i4,TRINITY_GG_19577_c6_g2_i1,TRINITY_GG_16871_c1_g1_i1,TRINITY_GG_22493_c0_g1_i1,TRINITY_GG_21343_c0_g1_i1,TRINITY_GG_22393_c0_g1_i5,TRINITY_GG_79_c0_g1_i1,TRINITY_GG_9388_c0_g2_i1,TRINITY_GG_16886_c0_g4_i1,TRINITY_GG_17619_c1_g1_i1,TRINITY_GG_9892_c3_g1_i1,TRINITY_GG_5206_c51_g12_i1,TRINITY_GG_13427_c2_g1_i1,TRINITY_GG_3971_c23_g1_i3,TRINITY_GG_363…
		ko00240	Pyrimidine metabolism	141	TRINITY_GG_17803_c0_g1_i4,TRINITY_GG_19577_c6_g2_i1,TRINITY_GG_16472_c1_g1_i1,TRINITY_GG_7915_c3_g1_i3,TRINITY_GG_22287_c3_g4_i1,TRINITY_GG_6104_c6_g1_i1,TRINITY_GG_22493_c0_g1_i1,TRINITY_GG_16602_c2_g2_i1,TRINITY_GG_6489_c0_g1_i1,TRINITY_GG_5206_c51_g12_i1,TRINITY_GG_13427_c2_g1_i1,TRINITY_GG_3971_c23_g1_i3,TRINITY_GG_3630_c14_g1_i2,TRINITY_GG_13427_c2_g2_i1,TRINITY_GG_12774_c1_g1_i1,TRINITY_GG_…
		Total number of unigene		262
	Amino acid metabolism	ko00270	Cysteine and methionine metabolism	80	TRINITY_GG_6981_c10_g1_i1,TRINITY_GG_2901_c6_g1_i2,TRINITY_GG_11864_c58_g1_i1,TRINITY_GG_11864_c79_g1_i1,TRINITY_GG_8857_c12_g1_i1,TRINITY_GG_20485_c0_g1_i1,TRINITY_GG_10542_c0_g1_i1,TRINITY_GG_11079_c0_g1_i1,TRINITY_GG_10570_c4_g1_i1,TRINITY_GG_9403_c16_g4_i1,TRINITY_GG_9403_c10_g1_i1,TRINITY_GG_6972_c4_g1_i2,TRINITY_GG_6891_c1_g1_i1,TRINITY_GG_16584_c2_g1_i1,TRINITY_GG_15661_c0_g1_i1,TRINITY_GG…
		ko00310	Lysine degradation	75	TRINITY_GG_17921_c5_g1_i1,TRINITY_GG_7368_c0_g1_i1,TRINITY_GG_19018_c4_g1_i8,TRINITY_GG_10053_c3_g1_i3,TRINITY_GG_19018_c0_g1_i1,TRINITY_GG_4680_c15_g1_i1,TRINITY_GG_17759_c0_g1_i2,TRINITY_GG_12135_c0_g1_i1,TRINITY_GG_7638_c4_g2_i4,TRINITY_GG_15115_c4_g1_i1,TRINITY_GG_11755_c1_g1_i1,TRINITY_GG_14077_c1_g1_i2,TRINITY_GG_9853_c0_g1_i1,TRINITY_GG_3653_c5_g1_i2,TRINITY_GG_19970_c12_g1_i1,TRINITY_GG_6…
		ko00330	Arginine and proline metabolism	72	TRINITY_GG_5827_c20_g1_i2,TRINITY_GG_4298_c50_g3_i1,TRINITY_GG_9395_c5_g1_i3,TRINITY_GG_3750_c1_g1_i2,TRINITY_GG_9403_c16_g4_i1,TRINITY_GG_9403_c10_g1_i1,TRINITY_GG_13613_c4_g1_i8,TRINITY_GG_1723_c0_g1_i2,TRINITY_GG_13122_c19_g1_i1,TRINITY_GG_6534_c0_g1_i1,TRINITY_GG_1523_c24_g1_i1,TRINITY_GG_12790_c14_g1_i1,TRINITY_GG_21112_c0_g1_i1,TRINITY_GG_9853_c0_g1_i1,TRINITY_GG_15661_c0_g1_i1,TRINITY_GG_1…
		ko00280	Valine, leucine and isoleucine degradation	57	TRINITY_GG_938_c1_g1_i1,TRINITY_GG_151_c1_g1_i1,TRINITY_GG_21949_c3_g3_i1,TRINITY_GG_2524_c9_g1_i1,TRINITY_GG_21949_c3_g1_i3,TRINITY_GG_154_c0_g2_i1,TRINITY_GG_1994_c0_g1_i1,TRINITY_GG_17996_c2_g2_i1,TRINITY_GG_6670_c0_g1_i1,TRINITY_GG_14129_c0_g1_i1,TRINITY_GG_7071_c1_g1_i2,TRINITY_GG_14420_c1_g1_i1,TRINITY_GG_9853_c0_g1_i1,TRINITY_GG_3653_c5_g1_i2,TRINITY_GG_8578_c2_g1_i2,TRINITY_GG_12764_c1_g1…
		ko00250	Alanine, aspartate and glutamate metabolism	43	TRINITY_GG_3292_c8_g1_i1,TRINITY_GG_9403_c16_g4_i1,TRINITY_GG_9403_c10_g1_i1,TRINITY_GG_59_c0_g1_i1,TRINITY_GG_3292_c7_g1_i1,TRINITY_GG_6534_c0_g1_i1,TRINITY_GG_16383_c0_g1_i1,TRINITY_GG_1523_c24_g1_i1,TRINITY_GG_7071_c1_g1_i2,TRINITY_GG_15868_c10_g1_i1,TRINITY_GG_21112_c0_g1_i1,TRINITY_GG_15661_c0_g1_i1,TRINITY_GG_19992_c2_g1_i1,TRINITY_GG_9403_c16_g2_i1,TRINITY_GG_15868_c8_g1_i1,TRINITY_GG_1145…
		ko00260	Glycine, serine and threonine metabolism	42	TRINITY_GG_3292_c8_g1_i1,TRINITY_GG_4975_c2_g2_i4,TRINITY_GG_22580_c7_g1_i2,TRINITY_GG_20485_c0_g1_i1,TRINITY_GG_4680_c15_g1_i1,TRINITY_GG_4555_c65_g2_i2,TRINITY_GG_3292_c7_g1_i1,TRINITY_GG_6891_c1_g1_i1,TRINITY_GG_4555_c65_g1_i1,TRINITY_GG_21557_c0_g2_i1,TRINITY_GG_3575_c13_g1_i1,TRINITY_GG_12383_c5_g2_i4,TRINITY_GG_6891_c0_g1_i1,TRINITY_GG_5217_c1_g3_i1,TRINITY_GG_12001_c16_g1_i2,TRINITY_GG_193…
		ko00350	Tyrosine metabolism	29	TRINITY_GG_9403_c16_g4_i1,TRINITY_GG_9403_c10_g1_i1,TRINITY_GG_4555_c65_g2_i2,TRINITY_GG_9840_c0_g1_i2,TRINITY_GG_4555_c65_g1_i1,TRINITY_GG_8568_c0_g1_i1,TRINITY_GG_15661_c0_g1_i1,TRINITY_GG_9403_c16_g2_i1,TRINITY_GG_22371_c4_g1_i1,TRINITY_GG_22371_c24_g1_i1,TRINITY_GG_11515_c0_g1_i1,TRINITY_GG_14081_c0_g1_i1,TRINITY_GG_1838_c0_g1_i1,TRINITY_GG_17968_c1_g3_i3,TRINITY_GG_9403_c31_g1_i1,TRINITY_GG_…
		ko00380	Tryptophan metabolism	27	TRINITY_GG_17921_c5_g1_i1,TRINITY_GG_13699_c7_g1_i1,TRINITY_GG_11755_c1_g1_i1,TRINITY_GG_9853_c0_g1_i1,TRINITY_GG_18488_c0_g1_i1,TRINITY_GG_3653_c5_g1_i2,TRINITY_GG_8578_c2_g1_i2,TRINITY_GG_7422_c0_g1_i1,TRINITY_GG_5484_c4_g1_i1,TRINITY_GG_18488_c1_g1_i1,TRINITY_GG_20120_c4_g1_i1,TRINITY_GG_14277_c0_g1_i1,TRINITY_GG_8843_c0_g1_i1,TRINITY_GG_17968_c1_g3_i3,TRINITY_GG_15319_c0_g1_i1,TRINITY_GG_655_…
		ko00360	Phenylalanine metabolism	26	TRINITY_GG_13804_c1_g1_i1,TRINITY_GG_9403_c16_g4_i1,TRINITY_GG_9403_c10_g1_i1,TRINITY_GG_4555_c65_g2_i2,TRINITY_GG_4555_c65_g1_i1,TRINITY_GG_8568_c0_g1_i1,TRINITY_GG_15661_c0_g1_i1,TRINITY_GG_9403_c16_g2_i1,TRINITY_GG_14081_c0_g1_i1,TRINITY_GG_139_c3_g1_i1,TRINITY_GG_16203_c1_g1_i1,TRINITY_GG_17968_c1_g3_i3,TRINITY_GG_9403_c31_g1_i1,TRINITY_GG_9403_c0_g2_i1,TRINITY_GG_16203_c5_g1_i1,TRINITY_GG_16…
		ko00340	Histidine metabolism	19	TRINITY_GG_13613_c4_g1_i8,TRINITY_GG_9853_c0_g1_i1,TRINITY_GG_8568_c0_g1_i1,TRINITY_GG_8578_c2_g1_i2,TRINITY_GG_5484_c4_g1_i1,TRINITY_GG_17360_c4_g1_i2,TRINITY_GG_16346_c1_g1_i1,TRINITY_GG_13636_c0_g1_i1,TRINITY_GG_14277_c0_g1_i1,TRINITY_GG_16341_c1_g1_i1,TRINITY_GG_13611_c7_g2_i1,TRINITY_GG_15319_c0_g1_i1,TRINITY_GG_16341_c2_g1_i1,TRINITY_GG_6748_c84_g1_i1,TRINITY_GG_21582_c0_g1_i1,TRINITY_GG_16…
		ko00400	Phenylalanine, tyrosine and tryptophan biosynthesis	16	TRINITY_GG_9403_c16_g4_i1,TRINITY_GG_9403_c10_g1_i1,TRINITY_GG_15661_c0_g1_i1,TRINITY_GG_9403_c16_g2_i1,TRINITY_GG_16203_c1_g1_i1,TRINITY_GG_17968_c1_g3_i3,TRINITY_GG_9403_c31_g1_i1,TRINITY_GG_9403_c0_g2_i1,TRINITY_GG_16203_c5_g1_i1,TRINITY_GG_16203_c2_g1_i1,TRINITY_GG_8116_c0_g1_i1,TRINITY_GG_9403_c16_g1_i1,TRINITY_GG_8116_c1_g1_i1,TRINITY_GG_9403_c0_g1_i1,TRINITY_GG_9403_c16_g3_i1,TRINITY_GG_38…
		ko00290	Valine, leucine and isoleucine biosynthesis	2	TRINITY_GG_938_c1_g1_i1,TRINITY_GG_17937_c0_g1_i1
		ko00300	Lysine biosynthesis	2	TRINITY_GG_15319_c0_g1_i1,TRINITY_GG_3259_c4_g1_i1
		Total number of unigene		326
	Metabolism of other amino acids	ko00480	Glutathione metabolism	64	TRINITY_GG_13623_c3_g1_i1,TRINITY_GG_10031_c0_g2_i1,TRINITY_GG_5784_c0_g3_i1,TRINITY_GG_9243_c9_g1_i1,TRINITY_GG_18725_c0_g1_i1,TRINITY_GG_14045_c7_g2_i6,TRINITY_GG_1958_c5_g2_i1,TRINITY_GG_15915_c0_g1_i1,TRINITY_GG_21010_c33_g1_i1,TRINITY_GG_7282_c0_g1_i3,TRINITY_GG_5788_c10_g2_i1,TRINITY_GG_14050_c0_g1_i1,TRINITY_GG_5784_c0_g1_i1,TRINITY_GG_14048_c1_g2_i1,TRINITY_GG_3775_c0_g1_i1,TRINITY_GG_161…
		ko00410	beta-Alanine metabolism	29	TRINITY_GG_5827_c20_g1_i2,TRINITY_GG_4555_c65_g2_i2,TRINITY_GG_13613_c4_g1_i8,TRINITY_GG_4555_c65_g1_i1,TRINITY_GG_14052_c8_g1_i1,TRINITY_GG_7071_c1_g1_i2,TRINITY_GG_9853_c0_g1_i1,TRINITY_GG_3653_c5_g1_i2,TRINITY_GG_8568_c0_g1_i1,TRINITY_GG_8578_c2_g1_i2,TRINITY_GG_12764_c1_g1_i1,TRINITY_GG_7292_c0_g1_i1,TRINITY_GG_5484_c4_g1_i1,TRINITY_GG_17360_c4_g1_i2,TRINITY_GG_15706_c0_g1_i1,TRINITY_GG_13636…
		ko00450	Selenocompound metabolism	21	TRINITY_GG_3500_c40_g2_i1,TRINITY_GG_2901_c6_g1_i2,TRINITY_GG_1562_c0_g1_i1,TRINITY_GG_6891_c1_g1_i1,TRINITY_GG_3864_c1_g1_i2,TRINITY_GG_19419_c13_g1_i1,TRINITY_GG_6891_c0_g1_i1,TRINITY_GG_7422_c0_g1_i1,TRINITY_GG_6764_c23_g1_i1,TRINITY_GG_3500_c40_g1_i1,TRINITY_GG_9871_c0_g1_i1,TRINITY_GG_9036_c1_g1_i1,TRINITY_GG_19630_c9_g3_i2,TRINITY_GG_12334_c0_g1_i1,TRINITY_GG_19419_c3_g1_i1,TRINITY_GG_9036_…
		ko00430	Taurine and hypotaurine metabolism	11	TRINITY_GG_5784_c0_g3_i1,TRINITY_GG_14045_c7_g2_i6,TRINITY_GG_5784_c0_g1_i1,TRINITY_GG_15105_c0_g1_i1,TRINITY_GG_1363_c0_g1_i1,TRINITY_GG_1364_c0_g1_i1,TRINITY_GG_14045_c7_g1_i1,TRINITY_GG_8239_c0_g1_i1,TRINITY_GG_2810_c0_g1_i1,TRINITY_GG_18846_c0_g1_i1,TRINITY_GG_5784_c0_g2_i3
		ko00460	Cyanoamino acid metabolism	9	TRINITY_GG_5784_c0_g3_i1,TRINITY_GG_14045_c7_g2_i6,TRINITY_GG_5784_c0_g1_i1,TRINITY_GG_19629_c9_g1_i1,TRINITY_GG_8033_c3_g1_i1,TRINITY_GG_19629_c9_g2_i1,TRINITY_GG_14045_c7_g1_i1,TRINITY_GG_8239_c0_g1_i1,TRINITY_GG_5784_c0_g2_i3
		ko00440	Phosphonate and phosphinate metabolism	6	TRINITY_GG_11333_c0_g1_i1,TRINITY_GG_22397_c0_g2_i1,TRINITY_GG_6748_c39_g1_i1,TRINITY_GG_6748_c39_g2_i1,TRINITY_GG_4298_c36_g1_i2,TRINITY_GG_22397_c0_g1_i1
		ko00471	D-Glutamine and D-glutamate metabolism	6	TRINITY_GG_6534_c0_g1_i1,TRINITY_GG_1523_c24_g1_i1,TRINITY_GG_19992_c2_g1_i1,TRINITY_GG_2756_c1_g1_i1,TRINITY_GG_17334_c24_g1_i1,TRINITY_GG_2756_c2_g1_i1
		Total number of unigene		131
	Glycan biosynthesis and metabolism	ko00510	N-Glycan biosynthesis	63	TRINITY_GG_11981_c25_g1_i1,TRINITY_GG_11211_c2_g1_i4,TRINITY_GG_10639_c1_g1_i1,TRINITY_GG_20701_c2_g1_i1,TRINITY_GG_19477_c1_g1_i1,TRINITY_GG_14916_c22_g2_i1,TRINITY_GG_21689_c0_g1_i1,TRINITY_GG_3122_c3_g1_i1,TRINITY_GG_1024_c1_g1_i1,TRINITY_GG_21689_c1_g1_i2,TRINITY_GG_6300_c7_g2_i2,TRINITY_GG_15253_c3_g1_i1,TRINITY_GG_21689_c1_g2_i1,TRINITY_GG_6832_c4_g1_i4,TRINITY_GG_12839_c5_g1_i7,TRINITY_GG_…
		ko00513	Various types of N-glycan biosynthesis	49	TRINITY_GG_16513_c1_g1_i1,TRINITY_GG_11981_c25_g1_i1,TRINITY_GG_10639_c1_g1_i1,TRINITY_GG_20701_c2_g1_i1,TRINITY_GG_14916_c22_g2_i1,TRINITY_GG_21689_c0_g1_i1,TRINITY_GG_21689_c1_g1_i2,TRINITY_GG_15253_c3_g1_i1,TRINITY_GG_21689_c1_g2_i1,TRINITY_GG_6832_c4_g1_i4,TRINITY_GG_12839_c5_g1_i7,TRINITY_GG_15384_c4_g1_i1,TRINITY_GG_5503_c10_g2_i1,TRINITY_GG_12746_c2_g1_i1,TRINITY_GG_10182_c0_g1_i1,TRINITY_…
		ko00563	Glycosylphosphatidylinositol(GPI)-anchor biosynthesis	38	TRINITY_GG_12867_c0_g1_i3,TRINITY_GG_8794_c1_g1_i2,TRINITY_GG_15878_c1_g1_i3,TRINITY_GG_5953_c1_g1_i1,TRINITY_GG_742_c5_g1_i1,TRINITY_GG_19333_c3_g2_i1,TRINITY_GG_9651_c23_g2_i1,TRINITY_GG_15326_c0_g1_i2,TRINITY_GG_5851_c1_g2_i1,TRINITY_GG_19333_c3_g1_i1,TRINITY_GG_14653_c14_g1_i10,TRINITY_GG_12867_c0_g2_i1,TRINITY_GG_5578_c5_g1_i1,TRINITY_GG_5578_c2_g1_i1,TRINITY_GG_17043_c4_g1_i1,TRINITY_GG_585…
		ko00514	Other types of O-glycan biosynthesis	32	TRINITY_GG_7368_c0_g1_i1,TRINITY_GG_16513_c1_g1_i1,TRINITY_GG_1376_c0_g1_i1,TRINITY_GG_12135_c0_g1_i1,TRINITY_GG_4884_c2_g2_i4,TRINITY_GG_19726_c0_g1_i1,TRINITY_GG_11593_c1_g1_i1,TRINITY_GG_11040_c0_g1_i1,TRINITY_GG_15253_c3_g1_i1,TRINITY_GG_12893_c18_g1_i4,TRINITY_GG_5503_c10_g2_i1,TRINITY_GG_21331_c0_g1_i1,TRINITY_GG_21885_c30_g2_i1,TRINITY_GG_4296_c2_g2_i1,TRINITY_GG_12098_c0_g1_i1,TRINITY_GG_…
		ko00512	Mucin type O-Glycan biosynthesis	28	TRINITY_GG_2494_c0_g2_i1,TRINITY_GG_6123_c1_g1_i1,TRINITY_GG_15686_c20_g1_i1,TRINITY_GG_14562_c4_g1_i2,TRINITY_GG_10205_c1_g1_i1,TRINITY_GG_16088_c11_g1_i1,TRINITY_GG_3973_c0_g1_i1,TRINITY_GG_23_c2_g1_i4,TRINITY_GG_21348_c0_g1_i1,TRINITY_GG_7382_c5_g1_i1,TRINITY_GG_3553_c1_g2_i1,TRINITY_GG_3553_c1_g1_i1,TRINITY_GG_17745_c2_g1_i1,TRINITY_GG_20282_c1_g1_i2,TRINITY_GG_4364_c0_g1_i1,TRINITY_GG_16088_…
		ko00531	Glycosaminoglycan degradation	25	TRINITY_GG_21633_c0_g1_i2,TRINITY_GG_20407_c2_g2_i1,TRINITY_GG_4555_c68_g1_i1,TRINITY_GG_12288_c6_g2_i1,TRINITY_GG_4555_c68_g2_i4,TRINITY_GG_12288_c10_g8_i1,TRINITY_GG_9855_c2_g1_i1,TRINITY_GG_14516_c4_g1_i1,TRINITY_GG_5089_c0_g2_i2,TRINITY_GG_20486_c4_g2_i1,TRINITY_GG_18711_c11_g1_i3,TRINITY_GG_12288_c7_g1_i1,TRINITY_GG_20486_c4_g1_i1,TRINITY_GG_10499_c2_g1_i1,TRINITY_GG_8435_c6_g1_i1,TRINITY_GG…
		ko00601	Glycosphingolipid biosynthesis - lacto and neolacto series	25	TRINITY_GG_16513_c1_g1_i1,TRINITY_GG_11596_c0_g2_i1,TRINITY_GG_11374_c4_g1_i5,TRINITY_GG_21953_c1_g1_i2,TRINITY_GG_11040_c0_g1_i1,TRINITY_GG_15253_c3_g1_i1,TRINITY_GG_5503_c10_g2_i1,TRINITY_GG_17092_c19_g1_i3,TRINITY_GG_20189_c2_g1_i1,TRINITY_GG_16513_c0_g2_i1,TRINITY_GG_16514_c0_g1_i1,TRINITY_GG_14084_c9_g1_i1,TRINITY_GG_16514_c0_g2_i1,TRINITY_GG_16514_c0_g3_i1,TRINITY_GG_5503_c10_g1_i1,TRINITY_…
		ko00532	Glycosaminoglycan biosynthesis - chondroitin sulfate / dermatan sulfate	22	TRINITY_GG_2667_c5_g2_i4,TRINITY_GG_15109_c1_g1_i1,TRINITY_GG_8602_c0_g1_i1,TRINITY_GG_1578_c0_g1_i1,TRINITY_GG_17248_c2_g2_i1,TRINITY_GG_17509_c0_g1_i1,TRINITY_GG_3945_c9_g1_i1,TRINITY_GG_21228_c0_g1_i1,TRINITY_GG_6938_c6_g1_i1,TRINITY_GG_7413_c2_g1_i1,TRINITY_GG_5151_c1_g1_i2,TRINITY_GG_17248_c2_g1_i1,TRINITY_GG_15109_c0_g1_i1,TRINITY_GG_13846_c1_g1_i1,TRINITY_GG_3701_c13_g1_i1,TRINITY_GG_19417…
		ko00534	Glycosaminoglycan biosynthesis - heparan sulfate / heparin	20	TRINITY_GG_8214_c0_g1_i1,TRINITY_GG_6380_c1_g1_i1,TRINITY_GG_3379_c4_g1_i1,TRINITY_GG_7208_c3_g1_i1,TRINITY_GG_15109_c1_g1_i1,TRINITY_GG_8602_c0_g1_i1,TRINITY_GG_6671_c26_g2_i1,TRINITY_GG_8210_c1_g1_i2,TRINITY_GG_6671_c26_g1_i1,TRINITY_GG_7413_c2_g1_i1,TRINITY_GG_5151_c1_g1_i2,TRINITY_GG_14662_c1_g1_i1,TRINITY_GG_15109_c0_g1_i1,TRINITY_GG_13846_c1_g1_i1,TRINITY_GG_13864_c1_g1_i1,TRINITY_GG_2774_c…
		ko00533	Glycosaminoglycan biosynthesis - keratan sulfate	20	TRINITY_GG_16513_c1_g1_i1,TRINITY_GG_11596_c0_g2_i1,TRINITY_GG_15686_c20_g1_i1,TRINITY_GG_15253_c3_g1_i1,TRINITY_GG_12839_c5_g1_i7,TRINITY_GG_3342_c1_g1_i1,TRINITY_GG_5503_c10_g2_i1,TRINITY_GG_20189_c2_g1_i1,TRINITY_GG_16513_c0_g2_i1,TRINITY_GG_10877_c1_g1_i1,TRINITY_GG_16514_c0_g1_i1,TRINITY_GG_16514_c0_g2_i1,TRINITY_GG_16514_c0_g3_i1,TRINITY_GG_5503_c10_g1_i1,TRINITY_GG_11596_c0_g1_i1,TRINITY_G…
		ko00511	Other glycan degradation	19	TRINITY_GG_4609_c0_g2_i1,TRINITY_GG_11147_c0_g1_i1,TRINITY_GG_174_c1_g1_i1,TRINITY_GG_14715_c2_g1_i9,TRINITY_GG_18278_c3_g1_i3,TRINITY_GG_4609_c1_g1_i1,TRINITY_GG_14516_c4_g1_i1,TRINITY_GG_18601_c0_g1_i2,TRINITY_GG_9332_c0_g1_i1,TRINITY_GG_10499_c2_g1_i1,TRINITY_GG_4615_c0_g1_i1,TRINITY_GG_10499_c2_g2_i1,TRINITY_GG_1916_c18_g1_i2,TRINITY_GG_14516_c4_g2_i2,TRINITY_GG_8865_c4_g1_i1,TRINITY_GG_10499…
		ko00604	Glycosphingolipid biosynthesis - ganglio series	14	TRINITY_GG_5301_c0_g1_i5,TRINITY_GG_10718_c2_g1_i1,TRINITY_GG_15686_c20_g1_i1,TRINITY_GG_14516_c4_g1_i1,TRINITY_GG_5297_c4_g1_i3,TRINITY_GG_10499_c2_g1_i1,TRINITY_GG_10499_c2_g2_i1,TRINITY_GG_2259_c0_g1_i2,TRINITY_GG_14516_c4_g2_i2,TRINITY_GG_8865_c4_g1_i1,TRINITY_GG_10499_c5_g1_i1,TRINITY_GG_20112_c8_g1_i3,TRINITY_GG_22200_c0_g1_i1,TRINITY_GG_8194_c4_g1_i2
		ko00603	Glycosphingolipid biosynthesis - globo series	11	TRINITY_GG_4543_c5_g1_i1,TRINITY_GG_19524_c0_g1_i1,TRINITY_GG_21723_c0_g1_i1,TRINITY_GG_15686_c20_g1_i1,TRINITY_GG_14516_c4_g1_i1,TRINITY_GG_21400_c0_g1_i1,TRINITY_GG_14516_c4_g2_i2,TRINITY_GG_8865_c4_g1_i1,TRINITY_GG_21400_c0_g2_i1,TRINITY_GG_19457_c7_g1_i1,TRINITY_GG_8194_c4_g1_i2
		Total number of unigene		256
	Metabolism of cofactors and vitamins	ko00860	Porphyrin and chlorophyll metabolism	40	TRINITY_GG_7231_c3_g3_i1,TRINITY_GG_18073_c1_g1_i1,TRINITY_GG_10553_c15_g1_i1,TRINITY_GG_18263_c1_g1_i1,TRINITY_GG_7340_c0_g1_i1,TRINITY_GG_21557_c0_g2_i1,TRINITY_GG_13375_c4_g1_i1,TRINITY_GG_7231_c3_g6_i1,TRINITY_GG_10563_c0_g1_i1,TRINITY_GG_16320_c1_g2_i1,TRINITY_GG_18073_c1_g2_i1,TRINITY_GG_5503_c50_g6_i2,TRINITY_GG_3828_c3_g1_i1,TRINITY_GG_5551_c0_g1_i1,TRINITY_GG_7231_c3_g4_i1,TRINITY_GG_213…
		ko00760	Nicotinate and nicotinamide metabolism	31	TRINITY_GG_16015_c1_g1_i6,TRINITY_GG_8666_c10_g1_i1,TRINITY_GG_20847_c4_g1_i1,TRINITY_GG_3971_c23_g1_i3,TRINITY_GG_430_c0_g1_i1,TRINITY_GG_16015_c0_g2_i1,TRINITY_GG_20422_c0_g1_i1,TRINITY_GG_430_c0_g2_i1,TRINITY_GG_7888_c16_g4_i1,TRINITY_GG_16623_c8_g1_i1,TRINITY_GG_13900_c15_g1_i1,TRINITY_GG_7888_c16_g1_i3,TRINITY_GG_2972_c0_g2_i2,TRINITY_GG_4567_c1_g1_i6,TRINITY_GG_16540_c0_g1_i1,TRINITY_GG_297…
		ko00670	One carbon pool by folate	26	TRINITY_GG_16871_c1_g1_i1,TRINITY_GG_2901_c6_g1_i2,TRINITY_GG_16886_c0_g4_i1,TRINITY_GG_20502_c10_g1_i1,TRINITY_GG_6489_c0_g1_i1,TRINITY_GG_6433_c0_g1_i1,TRINITY_GG_319_c0_g1_i2,TRINITY_GG_14807_c0_g1_i1,TRINITY_GG_17579_c0_g1_i1,TRINITY_GG_12001_c16_g1_i2,TRINITY_GG_16871_c1_g2_i1,TRINITY_GG_22389_c0_g1_i1,TRINITY_GG_19629_c9_g1_i1,TRINITY_GG_1502_c0_g1_i1,TRINITY_GG_8033_c3_g1_i1,TRINITY_GG_196…
		ko00830	Retinol metabolism	26	TRINITY_GG_19640_c0_g1_i1,TRINITY_GG_9840_c0_g1_i2,TRINITY_GG_17701_c0_g1_i1,TRINITY_GG_9017_c0_g1_i1,TRINITY_GG_22371_c4_g1_i1,TRINITY_GG_22371_c24_g1_i1,TRINITY_GG_1838_c0_g1_i1,TRINITY_GG_19640_c1_g1_i1,TRINITY_GG_21027_c0_g1_i1,TRINITY_GG_13260_c0_g1_i1,TRINITY_GG_12630_c0_g2_i1,TRINITY_GG_17701_c1_g1_i1,TRINITY_GG_22119_c0_g1_i2,TRINITY_GG_6621_c1_g2_i1,TRINITY_GG_15868_c31_g1_i7,TRINITY_GG_…
		ko00130	Ubiquinone and other terpenoid-quinone biosynthesis	16	TRINITY_GG_14416_c1_g1_i3,TRINITY_GG_1749_c2_g1_i3,TRINITY_GG_12768_c1_g1_i3,TRINITY_GG_14081_c0_g1_i1,TRINITY_GG_9848_c0_g3_i1,TRINITY_GG_6968_c0_g1_i1,TRINITY_GG_22126_c1_g2_i1,TRINITY_GG_8530_c4_g2_i1,TRINITY_GG_9848_c0_g1_i2,TRINITY_GG_8116_c0_g1_i1,TRINITY_GG_22126_c1_g1_i1,TRINITY_GG_8116_c1_g1_i1,TRINITY_GG_22126_c1_g3_i9,TRINITY_GG_6924_c0_g1_i1,TRINITY_GG_21798_c49_g1_i1,TRINITY_GG_9848_…
		ko00770	Pantothenate and CoA biosynthesis	14	TRINITY_GG_938_c1_g1_i1,TRINITY_GG_7887_c1_g1_i9,TRINITY_GG_14052_c8_g1_i1,TRINITY_GG_14544_c2_g1_i1,TRINITY_GG_15706_c0_g1_i1,TRINITY_GG_5818_c4_g1_i2,TRINITY_GG_4555_c69_g1_i2,TRINITY_GG_17937_c0_g1_i1,TRINITY_GG_16556_c1_g2_i1,TRINITY_GG_8097_c1_g1_i1,TRINITY_GG_7366_c85_g1_i1,TRINITY_GG_2913_c8_g1_i1,TRINITY_GG_17547_c1_g1_i1,TRINITY_GG_14052_c8_g2_i2
		ko00790	Folate biosynthesis	10	TRINITY_GG_8219_c10_g2_i11,TRINITY_GG_6433_c0_g1_i1,TRINITY_GG_12724_c0_g1_i1,TRINITY_GG_2410_c10_g1_i2,TRINITY_GG_22466_c9_g1_i1,TRINITY_GG_19255_c7_g1_i1,TRINITY_GG_22466_c0_g1_i1,TRINITY_GG_1746_c0_g1_i1,TRINITY_GG_20851_c0_g1_i1,TRINITY_GG_9633_c1_g1_i1
		ko00740	Riboflavin metabolism	8	TRINITY_GG_18073_c1_g1_i1,TRINITY_GG_18073_c1_g2_i1,TRINITY_GG_13332_c0_g1_i12,TRINITY_GG_10564_c1_g1_i1,TRINITY_GG_13332_c0_g4_i1,TRINITY_GG_172_c0_g1_i2,TRINITY_GG_17743_c0_g1_i1,TRINITY_GG_11761_c9_g1_i1
		ko00750	Vitamin B6 metabolism	6	TRINITY_GG_4271_c1_g1_i4,TRINITY_GG_4138_c0_g1_i1,TRINITY_GG_18465_c0_g1_i1,TRINITY_GG_19830_c0_g1_i1,TRINITY_GG_16681_c6_g1_i1,TRINITY_GG_16681_c11_g1_i2
		ko00730	Thiamine metabolism	5	TRINITY_GG_2388_c0_g1_i1,TRINITY_GG_5785_c2_g2_i1,TRINITY_GG_2388_c4_g1_i2,TRINITY_GG_5785_c2_g1_i2,TRINITY_GG_18975_c3_g1_i1
		ko00780	Biotin metabolism	4	TRINITY_GG_10846_c1_g1_i1,TRINITY_GG_16727_c1_g1_i1,TRINITY_GG_16727_c2_g1_i1,TRINITY_GG_10606_c6_g1_i2
		ko00785	Lipoic acid metabolism	4	TRINITY_GG_11034_c0_g1_i1,TRINITY_GG_20744_c0_g1_i1,TRINITY_GG_19439_c6_g2_i1,TRINITY_GG_19439_c6_g1_i1
		Total number of unigene		186
	Metabolism of terpenoids and polyketides	ko00900	Terpenoid backbone biosynthesis	29	TRINITY_GG_2166_c2_g1_i2,TRINITY_GG_2576_c6_g4_i12,TRINITY_GG_19990_c61_g1_i1,TRINITY_GG_9051_c8_g1_i1,TRINITY_GG_9580_c0_g1_i1,TRINITY_GG_190_c3_g5_i1,TRINITY_GG_20284_c0_g1_i1,TRINITY_GG_18628_c0_g1_i1,TRINITY_GG_13635_c1_g1_i1,TRINITY_GG_190_c3_g4_i1,TRINITY_GG_190_c3_g1_i1,TRINITY_GG_190_c3_g3_i1,TRINITY_GG_8540_c0_g1_i2,TRINITY_GG_7290_c0_g1_i1,TRINITY_GG_22356_c9_g1_i6,TRINITY_GG_8843_c0_g1…
		ko00903	Limonene and pinene degradation	4	TRINITY_GG_9853_c0_g1_i1,TRINITY_GG_8578_c2_g1_i2,TRINITY_GG_14277_c0_g1_i1,TRINITY_GG_6748_c84_g1_i1
		ko00909	Sesquiterpenoid and triterpenoid biosynthesis	2	TRINITY_GG_15694_c0_g1_i2,TRINITY_GG_3140_c11_g1_i1
		ko00908	Zeatin biosynthesis	2	TRINITY_GG_16599_c42_g1_i1,TRINITY_GG_16599_c31_g1_i1
		ko00281	Geraniol degradation	2	TRINITY_GG_9374_c1_g1_i1,TRINITY_GG_9870_c0_g1_i1
		ko01051	Biosynthesis of ansamycins	1	TRINITY_GG_11826_c18_g1_i1
		ko00523	Polyketide sugar unit biosynthesis	1	TRINITY_GG_7867_c0_g1_i2
		ko01055	Biosynthesis of vancomycin group antibiotics	1	TRINITY_GG_7867_c0_g1_i2
		Total number of unigene		41
	Biosynthesis of other secondary metabolites	ko00950	Isoquinoline alkaloid biosynthesis	17	TRINITY_GG_9403_c16_g4_i1,TRINITY_GG_9403_c10_g1_i1,TRINITY_GG_4555_c65_g2_i2,TRINITY_GG_4555_c65_g1_i1,TRINITY_GG_15661_c0_g1_i1,TRINITY_GG_9403_c16_g2_i1,TRINITY_GG_17968_c1_g3_i3,TRINITY_GG_9403_c31_g1_i1,TRINITY_GG_9403_c0_g2_i1,TRINITY_GG_8116_c0_g1_i1,TRINITY_GG_9403_c16_g1_i1,TRINITY_GG_8116_c1_g1_i1,TRINITY_GG_21582_c0_g1_i1,TRINITY_GG_9403_c0_g1_i1,TRINITY_GG_9403_c16_g3_i1,TRINITY_GG_38…
		ko00960	Tropane, piperidine and pyridine alkaloid biosynthesis	14	TRINITY_GG_9403_c16_g4_i1,TRINITY_GG_9403_c10_g1_i1,TRINITY_GG_4555_c65_g2_i2,TRINITY_GG_4555_c65_g1_i1,TRINITY_GG_15661_c0_g1_i1,TRINITY_GG_9403_c16_g2_i1,TRINITY_GG_9403_c31_g1_i1,TRINITY_GG_9403_c0_g2_i1,TRINITY_GG_8116_c0_g1_i1,TRINITY_GG_9403_c16_g1_i1,TRINITY_GG_8116_c1_g1_i1,TRINITY_GG_9403_c0_g1_i1,TRINITY_GG_9403_c16_g3_i1,TRINITY_GG_3829_c0_g1_i1
		ko00521	Streptomycin biosynthesis	10	TRINITY_GG_7867_c0_g1_i2,TRINITY_GG_2583_c27_g1_i12,TRINITY_GG_2709_c3_g1_i1,TRINITY_GG_695_c3_g1_i1,TRINITY_GG_2583_c27_g2_i1,TRINITY_GG_22491_c0_g1_i1,TRINITY_GG_8129_c3_g1_i1,TRINITY_GG_22491_c1_g1_i2,TRINITY_GG_12356_c29_g1_i1,TRINITY_GG_19083_c0_g1_i1
		ko00524	Butirosin and neomycin biosynthesis	5	TRINITY_GG_2583_c27_g1_i12,TRINITY_GG_2709_c3_g1_i1,TRINITY_GG_2583_c27_g2_i1,TRINITY_GG_22491_c0_g1_i1,TRINITY_GG_22491_c1_g1_i2
		ko00254	Aflatoxin biosynthesis	4	TRINITY_GG_4534_c0_g1_i1,TRINITY_GG_4532_c0_g1_i1,TRINITY_GG_4534_c1_g1_i1,TRINITY_GG_4532_c0_g2_i1
		ko00232	Caffeine metabolism	2	TRINITY_GG_7056_c0_g1_i1,TRINITY_GG_22268_c7_g1_i1
		ko00401	Novobiocin biosynthesis	2	TRINITY_GG_8116_c0_g1_i1,TRINITY_GG_8116_c1_g1_i1
		ko00940	Phenylpropanoid biosynthesis	1	TRINITY_GG_139_c3_g1_i1
		ko00944	Flavone and flavonol biosynthesis	1	TRINITY_GG_6578_c4_g1_i1
		ko00901	Indole alkaloid biosynthesis	1	TRINITY_GG_13858_c0_g1_i1
		ko00965	Betalain biosynthesis	1	TRINITY_GG_13858_c0_g1_i1
		Total number of unigene		35
	Xenobiotics biodegradation and metabolism	ko00980	Metabolism of xenobiotics by cytochrome P450	49	TRINITY_GG_13623_c3_g1_i1,TRINITY_GG_3654_c0_g1_i1,TRINITY_GG_253_c2_g1_i1,TRINITY_GG_9840_c0_g1_i2,TRINITY_GG_15915_c0_g1_i1,TRINITY_GG_7282_c0_g1_i3,TRINITY_GG_16809_c12_g4_i1,TRINITY_GG_14050_c0_g1_i1,TRINITY_GG_8568_c0_g1_i1,TRINITY_GG_14048_c1_g2_i1,TRINITY_GG_3775_c0_g1_i1,TRINITY_GG_1227_c9_g1_i1,TRINITY_GG_4303_c3_g4_i2,TRINITY_GG_10093_c1_g1_i1,TRINITY_GG_17936_c0_g1_i1,TRINITY_GG_5484_c…
		ko00982	Drug metabolism - cytochrome P450	46	TRINITY_GG_13623_c3_g1_i1,TRINITY_GG_537_c1_g1_i1,TRINITY_GG_3654_c0_g1_i1,TRINITY_GG_9840_c0_g1_i2,TRINITY_GG_15915_c0_g1_i1,TRINITY_GG_7282_c0_g1_i3,TRINITY_GG_14050_c0_g1_i1,TRINITY_GG_8568_c0_g1_i1,TRINITY_GG_14048_c1_g2_i1,TRINITY_GG_3775_c0_g1_i1,TRINITY_GG_1227_c9_g1_i1,TRINITY_GG_10093_c1_g1_i1,TRINITY_GG_5484_c3_g2_i1,TRINITY_GG_1883_c0_g1_i2,TRINITY_GG_5484_c3_g1_i1,TRINITY_GG_535_c1_g1…
		ko00983	Drug metabolism - other enzymes	33	TRINITY_GG_7915_c3_g1_i3,TRINITY_GG_6104_c6_g1_i1,TRINITY_GG_5220_c2_g1_i2,TRINITY_GG_14052_c8_g1_i1,TRINITY_GG_5220_c2_g2_i1,TRINITY_GG_13323_c18_g1_i2,TRINITY_GG_21065_c2_g1_i1,TRINITY_GG_15706_c0_g1_i1,TRINITY_GG_10046_c5_g2_i1,TRINITY_GG_10046_c2_g1_i1,TRINITY_GG_4884_c4_g1_i1,TRINITY_GG_6017_c3_g1_i1,TRINITY_GG_10715_c0_g1_i1,TRINITY_GG_12007_c4_g1_i1,TRINITY_GG_9538_c17_g1_i1,TRINITY_GG_610…
		ko00362	Benzoate degradation	12	TRINITY_GG_151_c1_g1_i1,TRINITY_GG_154_c0_g2_i1,TRINITY_GG_3653_c5_g1_i2,TRINITY_GG_22406_c1_g2_i1,TRINITY_GG_22406_c1_g1_i1,TRINITY_GG_154_c0_g1_i1,TRINITY_GG_22395_c5_g1_i2,TRINITY_GG_8843_c0_g1_i1,TRINITY_GG_21658_c0_g1_i1,TRINITY_GG_22395_c2_g1_i1,TRINITY_GG_22406_c2_g1_i1,TRINITY_GG_21905_c0_g1_i1
		ko00627	Aminobenzoate degradation	12	TRINITY_GG_3653_c5_g1_i2,TRINITY_GG_10077_c11_g1_i1,TRINITY_GG_20065_c7_g2_i1,TRINITY_GG_10077_c9_g1_i1,TRINITY_GG_10077_c7_g1_i1,TRINITY_GG_20065_c21_g1_i1,TRINITY_GG_22395_c2_g1_i1,TRINITY_GG_9633_c1_g1_i1,TRINITY_GG_10077_c0_g1_i1,TRINITY_GG_12935_c0_g1_i1,TRINITY_GG_20065_c7_g1_i1,TRINITY_GG_21905_c0_g1_i1
		ko00625	Chloroalkane and chloroalkene degradation	10	TRINITY_GG_3244_c0_g1_i1,TRINITY_GG_9853_c0_g1_i1,TRINITY_GG_8578_c2_g1_i2,TRINITY_GG_22371_c4_g1_i1,TRINITY_GG_22371_c24_g1_i1,TRINITY_GG_1838_c0_g1_i1,TRINITY_GG_14277_c0_g1_i1,TRINITY_GG_22371_c4_g2_i1,TRINITY_GG_3244_c1_g1_i1,TRINITY_GG_6748_c84_g1_i1
		ko00930	Caprolactam degradation	10	TRINITY_GG_3653_c5_g1_i2,TRINITY_GG_16485_c0_g1_i1,TRINITY_GG_15797_c0_g1_i1,TRINITY_GG_21269_c0_g2_i1,TRINITY_GG_22395_c2_g1_i1,TRINITY_GG_9870_c0_g1_i1,TRINITY_GG_21269_c0_g1_i1,TRINITY_GG_16498_c0_g2_i1,TRINITY_GG_16498_c0_g1_i1,TRINITY_GG_21905_c0_g1_i1
		ko00363	Bisphenol degradation	4	TRINITY_GG_10077_c11_g1_i1,TRINITY_GG_10077_c9_g1_i1,TRINITY_GG_10077_c7_g1_i1,TRINITY_GG_10077_c0_g1_i1
		ko00626	Naphthalene degradation	4	TRINITY_GG_22371_c4_g1_i1,TRINITY_GG_22371_c24_g1_i1,TRINITY_GG_1838_c0_g1_i1,TRINITY_GG_22371_c4_g2_i1
		ko00643	Styrene degradation	3	TRINITY_GG_11515_c0_g1_i1,TRINITY_GG_11515_c1_g1_i1,TRINITY_GG_11515_c1_g2_i1
		ko00364	Fluorobenzoate degradation	1	TRINITY_GG_21814_c0_g1_i1
		ko00361	Chlorocyclohexane and chlorobenzene degradation	1	TRINITY_GG_21814_c0_g1_i1
		ko00623	Toluene degradation	1	TRINITY_GG_21814_c0_g1_i1
		Total number of unigene		126
	Total number of unigene			1885
Organismal Systems	Immune system	ko04062	Chemokine signaling pathway	216	TRINITY_GG_15596_c0_g1_i1,TRINITY_GG_12903_c17_g1_i1,TRINITY_GG_14765_c0_g1_i1,TRINITY_GG_10500_c0_g1_i1,TRINITY_GG_9930_c0_g1_i1,TRINITY_GG_22638_c2_g1_i1,TRINITY_GG_21332_c0_g1_i1,TRINITY_GG_6658_c45_g1_i1,TRINITY_GG_13934_c2_g1_i1,TRINITY_GG_2572_c0_g1_i1,TRINITY_GG_11642_c2_g1_i2,TRINITY_GG_14572_c0_g1_i2,TRINITY_GG_12208_c3_g1_i1,TRINITY_GG_12279_c4_g2_i1,TRINITY_GG_9616_c15_g1_i1,TRINITY_GG…
		ko04611	Platelet activation	170	TRINITY_GG_4443_c1_g1_i1,TRINITY_GG_2009_c15_g1_i1,TRINITY_GG_508_c1_g1_i1,TRINITY_GG_16128_c0_g1_i1,TRINITY_GG_4840_c1_g1_i5,TRINITY_GG_22638_c2_g1_i1,TRINITY_GG_9051_c28_g1_i1,TRINITY_GG_6658_c45_g1_i1,TRINITY_GG_13934_c2_g1_i1,TRINITY_GG_12208_c3_g1_i1,TRINITY_GG_12279_c4_g2_i1,TRINITY_GG_1042_c0_g1_i1,TRINITY_GG_9616_c15_g1_i1,TRINITY_GG_2468_c24_g1_i2,TRINITY_GG_1778_c5_g1_i2,TRINITY_GG_1359…
		ko04660	T cell receptor signaling pathway	166	TRINITY_GG_2113_c4_g1_i2,TRINITY_GG_2009_c15_g1_i1,TRINITY_GG_8703_c0_g2_i1,TRINITY_GG_14765_c0_g1_i1,TRINITY_GG_1202_c45_g1_i2,TRINITY_GG_17894_c0_g1_i1,TRINITY_GG_6658_c45_g1_i1,TRINITY_GG_2572_c0_g1_i1,TRINITY_GG_11642_c2_g1_i2,TRINITY_GG_9616_c15_g1_i1,TRINITY_GG_11383_c19_g1_i1,TRINITY_GG_12933_c0_g1_i1,TRINITY_GG_2468_c24_g1_i2,TRINITY_GG_1778_c5_g1_i2,TRINITY_GG_6981_c3_g2_i1,TRINITY_GG_18…
		ko04670	Leukocyte transendothelial migration	155	TRINITY_GG_2009_c15_g1_i1,TRINITY_GG_508_c1_g1_i1,TRINITY_GG_14005_c2_g2_i1,TRINITY_GG_22638_c2_g1_i1,TRINITY_GG_6036_c4_g3_i1,TRINITY_GG_13431_c8_g1_i1,TRINITY_GG_2572_c0_g1_i1,TRINITY_GG_18092_c2_g1_i1,TRINITY_GG_8319_c1_g1_i1,TRINITY_GG_12279_c4_g2_i1,TRINITY_GG_9616_c15_g1_i1,TRINITY_GG_17519_c97_g3_i3,TRINITY_GG_16496_c1_g1_i1,TRINITY_GG_8403_c3_g1_i1,TRINITY_GG_4321_c2_g1_i4,TRINITY_GG_1649…
		ko04620	Toll-like receptor signaling pathway	136	TRINITY_GG_2113_c4_g1_i2,TRINITY_GG_2009_c15_g1_i1,TRINITY_GG_14765_c0_g1_i1,TRINITY_GG_9930_c0_g1_i1,TRINITY_GG_6658_c45_g1_i1,TRINITY_GG_21314_c1_g1_i1,TRINITY_GG_8557_c2_g1_i1,TRINITY_GG_9616_c15_g1_i1,TRINITY_GG_12933_c0_g1_i1,TRINITY_GG_8745_c19_g1_i1,TRINITY_GG_5811_c0_g1_i8,TRINITY_GG_16496_c1_g1_i1,TRINITY_GG_1151_c0_g1_i1,TRINITY_GG_16496_c3_g1_i1,TRINITY_GG_17945_c3_g1_i1,TRINITY_GG_980…
		ko04650	Natural killer cell mediated cytotoxicity	132	TRINITY_GG_970_c1_g1_i1,TRINITY_GG_14765_c0_g1_i1,TRINITY_GG_5505_c14_g1_i1,TRINITY_GG_14005_c2_g2_i1,TRINITY_GG_5505_c12_g1_i1,TRINITY_GG_6658_c45_g1_i1,TRINITY_GG_2099_c1_g1_i1,TRINITY_GG_9616_c15_g1_i1,TRINITY_GG_2468_c24_g1_i2,TRINITY_GG_1778_c5_g1_i2,TRINITY_GG_12802_c1_g1_i1,TRINITY_GG_17519_c97_g3_i3,TRINITY_GG_1909_c86_g1_i1,TRINITY_GG_16496_c1_g1_i1,TRINITY_GG_1151_c0_g1_i1,TRINITY_GG_54…
		ko04666	Fc gamma R-mediated phagocytosis	121	TRINITY_GG_14765_c0_g1_i1,TRINITY_GG_4944_c5_g3_i1,TRINITY_GG_6658_c45_g1_i1,TRINITY_GG_2572_c0_g1_i1,TRINITY_GG_5109_c3_g1_i2,TRINITY_GG_9616_c15_g1_i1,TRINITY_GG_15288_c12_g1_i1,TRINITY_GG_11796_c14_g1_i1,TRINITY_GG_17519_c97_g3_i3,TRINITY_GG_16496_c1_g1_i1,TRINITY_GG_1151_c0_g1_i1,TRINITY_GG_16496_c3_g1_i1,TRINITY_GG_11831_c6_g1_i1,TRINITY_GG_17519_c97_g1_i1,TRINITY_GG_17519_c97_g5_i1,TRINITY_…
		ko04640	Hematopoietic cell lineage	98	TRINITY_GG_4443_c1_g1_i1,TRINITY_GG_8703_c0_g2_i1,TRINITY_GG_5381_c14_g1_i1,TRINITY_GG_163_c8_g2_i3,TRINITY_GG_1202_c45_g1_i2,TRINITY_GG_17935_c27_g2_i4,TRINITY_GG_2410_c4_g1_i1,TRINITY_GG_8703_c0_g1_i1,TRINITY_GG_5381_c17_g1_i1,TRINITY_GG_6661_c0_g1_i3,TRINITY_GG_14264_c1_g1_i1,TRINITY_GG_8702_c0_g2_i1,TRINITY_GG_164_c74_g1_i3,TRINITY_GG_2865_c4_g2_i1,TRINITY_GG_22561_c1_g1_i1,TRINITY_GG_6748_c1…
		ko04621	NOD-like receptor signaling pathway	93	TRINITY_GG_2113_c4_g1_i2,TRINITY_GG_2009_c15_g1_i1,TRINITY_GG_2299_c1_g1_i1,TRINITY_GG_2299_c5_g1_i1,TRINITY_GG_8874_c11_g1_i3,TRINITY_GG_8760_c6_g1_i1,TRINITY_GG_6658_c45_g1_i1,TRINITY_GG_1151_c0_g1_i1,TRINITY_GG_9800_c21_g1_i1,TRINITY_GG_12999_c7_g1_i1,TRINITY_GG_16563_c2_g1_i1,TRINITY_GG_9800_c21_g2_i1,TRINITY_GG_13026_c3_g1_i1,TRINITY_GG_14162_c10_g1_i1,TRINITY_GG_21010_c14_g1_i1,TRINITY_GG_1…
		ko04662	B cell receptor signaling pathway	92	TRINITY_GG_14765_c0_g1_i1,TRINITY_GG_6658_c45_g1_i1,TRINITY_GG_11642_c2_g1_i2,TRINITY_GG_9616_c15_g1_i1,TRINITY_GG_12933_c0_g1_i1,TRINITY_GG_16496_c1_g1_i1,TRINITY_GG_1151_c0_g1_i1,TRINITY_GG_6661_c0_g1_i3,TRINITY_GG_164_c74_g1_i3,TRINITY_GG_9846_c4_g1_i1,TRINITY_GG_16496_c3_g1_i1,TRINITY_GG_9800_c21_g1_i1,TRINITY_GG_1212_c5_g1_i2,TRINITY_GG_11674_c10_g1_i1,TRINITY_GG_22225_c0_g1_i1,TRINITY_GG_98…
		ko04612	Antigen processing and presentation	91	TRINITY_GG_970_c1_g1_i1,TRINITY_GG_2299_c1_g1_i1,TRINITY_GG_2299_c5_g1_i1,TRINITY_GG_8760_c6_g1_i1,TRINITY_GG_1202_c45_g1_i2,TRINITY_GG_11748_c0_g1_i1,TRINITY_GG_2263_c11_g1_i1,TRINITY_GG_18675_c15_g2_i1,TRINITY_GG_16429_c3_g1_i1,TRINITY_GG_1909_c86_g1_i1,TRINITY_GG_22561_c1_g1_i1,TRINITY_GG_12999_c7_g1_i1,TRINITY_GG_1906_c5_g1_i1,TRINITY_GG_18675_c8_g1_i1,TRINITY_GG_1909_c56_g1_i2,TRINITY_GG_277…
		ko04664	Fc epsilon RI signaling pathway	87	TRINITY_GG_2009_c15_g1_i1,TRINITY_GG_14765_c0_g1_i1,TRINITY_GG_6658_c45_g1_i1,TRINITY_GG_8557_c2_g1_i1,TRINITY_GG_9616_c15_g1_i1,TRINITY_GG_2468_c24_g1_i2,TRINITY_GG_1778_c5_g1_i2,TRINITY_GG_6981_c3_g2_i1,TRINITY_GG_16496_c1_g1_i1,TRINITY_GG_1151_c0_g1_i1,TRINITY_GG_16496_c3_g1_i1,TRINITY_GG_11674_c10_g1_i1,TRINITY_GG_9616_c12_g1_i1,TRINITY_GG_14162_c10_g1_i1,TRINITY_GG_3315_c32_g1_i1,TRINITY_GG_…
		ko04622	RIG-I-like receptor signaling pathway	79	TRINITY_GG_2113_c4_g1_i2,TRINITY_GG_2009_c15_g1_i1,TRINITY_GG_9930_c0_g1_i1,TRINITY_GG_15102_c2_g2_i2,TRINITY_GG_5819_c1_g1_i2,TRINITY_GG_4555_c61_g1_i7,TRINITY_GG_17945_c3_g1_i1,TRINITY_GG_9800_c21_g1_i1,TRINITY_GG_9800_c21_g2_i1,TRINITY_GG_10798_c11_g1_i2,TRINITY_GG_22142_c0_g1_i2,TRINITY_GG_13722_c5_g2_i6,TRINITY_GG_13026_c3_g1_i1,TRINITY_GG_21010_c14_g1_i1,TRINITY_GG_11876_c1_g1_i1,TRINITY_GG…
		ko04610	Complement and coagulation cascades	75	TRINITY_GG_2614_c0_g2_i1,TRINITY_GG_16128_c0_g1_i1,TRINITY_GG_163_c8_g2_i3,TRINITY_GG_13520_c0_g1_i1,TRINITY_GG_1042_c0_g1_i1,TRINITY_GG_7557_c1_g1_i1,TRINITY_GG_13333_c1_g1_i1,TRINITY_GG_164_c74_g1_i3,TRINITY_GG_17372_c12_g1_i1,TRINITY_GG_17012_c134_g1_i1,TRINITY_GG_126_c9_g1_i1,TRINITY_GG_1044_c1_g1_i2,TRINITY_GG_163_c8_g1_i1,TRINITY_GG_1040_c1_g1_i1,TRINITY_GG_639_c1_g1_i2,TRINITY_GG_21787_c0_…
		ko04623	Cytosolic DNA-sensing pathway	62	TRINITY_GG_9930_c0_g1_i1,TRINITY_GG_5995_c2_g1_i4,TRINITY_GG_2139_c1_g1_i1,TRINITY_GG_5819_c1_g1_i2,TRINITY_GG_17945_c3_g1_i1,TRINITY_GG_9800_c21_g1_i1,TRINITY_GG_9800_c21_g2_i1,TRINITY_GG_19959_c0_g1_i1,TRINITY_GG_13026_c3_g1_i1,TRINITY_GG_21010_c14_g1_i1,TRINITY_GG_9384_c13_g1_i12,TRINITY_GG_12421_c14_g1_i1,TRINITY_GG_15051_c5_g1_i1,TRINITY_GG_12043_c1_g1_i2,TRINITY_GG_13431_c26_g1_i1,TRINITY_G…
		ko04672	Intestinal immune network for IgA production	59	TRINITY_GG_8940_c5_g1_i6,TRINITY_GG_16818_c0_g1_i1,TRINITY_GG_2263_c11_g1_i1,TRINITY_GG_18675_c15_g2_i1,TRINITY_GG_4727_c9_g1_i2,TRINITY_GG_5811_c0_g1_i8,TRINITY_GG_19810_c0_g1_i1,TRINITY_GG_7616_c1_g1_i1,TRINITY_GG_18675_c8_g1_i1,TRINITY_GG_5811_c6_g1_i1,TRINITY_GG_11594_c4_g1_i1,TRINITY_GG_13275_c12_g1_i1,TRINITY_GG_1909_c60_g1_i1,TRINITY_GG_2263_c19_g1_i1,TRINITY_GG_19810_c0_g2_i4,TRINITY_GG_1…
		Total number of unigene		969
	Endocrine system	ko04910	Insulin signaling pathway	198	TRINITY_GG_4546_c1_g1_i1,TRINITY_GG_14765_c0_g1_i1,TRINITY_GG_12542_c8_g1_i1,TRINITY_GG_4534_c0_g1_i1,TRINITY_GG_3633_c0_g2_i2,TRINITY_GG_17894_c0_g1_i1,TRINITY_GG_6658_c45_g1_i1,TRINITY_GG_6858_c0_g2_i1,TRINITY_GG_18893_c4_g1_i1,TRINITY_GG_5109_c3_g1_i2,TRINITY_GG_11642_c2_g1_i2,TRINITY_GG_4532_c0_g1_i1,TRINITY_GG_12208_c3_g1_i1,TRINITY_GG_21418_c12_g1_i1,TRINITY_GG_9616_c15_g1_i1,TRINITY_GG_151…
		ko04921	Oxytocin signaling pathway	180	TRINITY_GG_14765_c0_g1_i1,TRINITY_GG_12542_c8_g1_i1,TRINITY_GG_20244_c1_g1_i1,TRINITY_GG_6658_c45_g1_i1,TRINITY_GG_12208_c3_g1_i1,TRINITY_GG_12279_c4_g2_i1,TRINITY_GG_20847_c4_g1_i1,TRINITY_GG_9616_c15_g1_i1,TRINITY_GG_12933_c0_g1_i1,TRINITY_GG_13598_c0_g2_i1,TRINITY_GG_17519_c97_g3_i3,TRINITY_GG_22580_c11_g1_i4,TRINITY_GG_16496_c1_g1_i1,TRINITY_GG_1151_c0_g1_i1,TRINITY_GG_4395_c0_g1_i1,TRINITY_G…
		ko04919	Thyroid hormone signaling pathway	156	TRINITY_GG_10730_c23_g2_i2,TRINITY_GG_4443_c1_g1_i1,TRINITY_GG_10672_c12_g1_i1,TRINITY_GG_10892_c0_g1_i1,TRINITY_GG_14765_c0_g1_i1,TRINITY_GG_5164_c11_g2_i1,TRINITY_GG_6658_c45_g1_i1,TRINITY_GG_10584_c1_g1_i1,TRINITY_GG_11642_c2_g1_i2,TRINITY_GG_12208_c3_g1_i1,TRINITY_GG_1448_c0_g1_i1,TRINITY_GG_8789_c7_g2_i1,TRINITY_GG_19327_c7_g1_i4,TRINITY_GG_7032_c7_g1_i1,TRINITY_GG_9616_c15_g1_i1,TRINITY_GG_…
		ko04914	Progesterone-mediated oocyte maturation	139	TRINITY_GG_2009_c15_g1_i1,TRINITY_GG_2299_c1_g1_i1,TRINITY_GG_14765_c0_g1_i1,TRINITY_GG_2299_c5_g1_i1,TRINITY_GG_8760_c6_g1_i1,TRINITY_GG_14379_c0_g2_i3,TRINITY_GG_6658_c45_g1_i1,TRINITY_GG_12208_c3_g1_i1,TRINITY_GG_12279_c4_g2_i1,TRINITY_GG_9616_c15_g1_i1,TRINITY_GG_16496_c1_g1_i1,TRINITY_GG_1151_c0_g1_i1,TRINITY_GG_2797_c0_g1_i1,TRINITY_GG_13924_c28_g1_i1,TRINITY_GG_21057_c13_g1_i1,TRINITY_GG_1…
		ko04915	Estrogen signaling pathway	132	TRINITY_GG_1703_c8_g1_i2,TRINITY_GG_1351_c1_g1_i1,TRINITY_GG_2299_c1_g1_i1,TRINITY_GG_14765_c0_g1_i1,TRINITY_GG_2299_c5_g1_i1,TRINITY_GG_6940_c8_g1_i1,TRINITY_GG_12542_c8_g1_i1,TRINITY_GG_8760_c6_g1_i1,TRINITY_GG_6036_c4_g3_i1,TRINITY_GG_6658_c45_g1_i1,TRINITY_GG_12208_c3_g1_i1,TRINITY_GG_12279_c4_g2_i1,TRINITY_GG_9616_c15_g1_i1,TRINITY_GG_12933_c0_g1_i1,TRINITY_GG_13598_c0_g2_i1,TRINITY_GG_16496…
		ko04912	GnRH signaling pathway	115	TRINITY_GG_2009_c15_g1_i1,TRINITY_GG_14765_c0_g1_i1,TRINITY_GG_12542_c8_g1_i1,TRINITY_GG_6658_c45_g1_i1,TRINITY_GG_2572_c0_g1_i1,TRINITY_GG_12208_c3_g1_i1,TRINITY_GG_8557_c2_g1_i1,TRINITY_GG_13598_c0_g2_i1,TRINITY_GG_1151_c0_g1_i1,TRINITY_GG_9161_c13_g2_i1,TRINITY_GG_13598_c0_g1_i1,TRINITY_GG_3531_c16_g1_i1,TRINITY_GG_22612_c5_g1_i1,TRINITY_GG_17935_c26_g1_i1,TRINITY_GG_8577_c2_g1_i1,TRINITY_GG_1…
		ko04917	Prolactin signaling pathway	88	TRINITY_GG_2009_c15_g1_i1,TRINITY_GG_14765_c0_g1_i1,TRINITY_GG_6658_c45_g1_i1,TRINITY_GG_11642_c2_g1_i2,TRINITY_GG_9616_c15_g1_i1,TRINITY_GG_12933_c0_g1_i1,TRINITY_GG_16496_c1_g1_i1,TRINITY_GG_1151_c0_g1_i1,TRINITY_GG_16496_c3_g1_i1,TRINITY_GG_9800_c21_g1_i1,TRINITY_GG_19854_c0_g1_i1,TRINITY_GG_17935_c26_g1_i1,TRINITY_GG_17646_c0_g1_i1,TRINITY_GG_11674_c10_g1_i1,TRINITY_GG_9800_c21_g2_i1,TRINITY_…
		ko04916	Melanogenesis	88	TRINITY_GG_15720_c2_g1_i1,TRINITY_GG_14765_c0_g1_i1,TRINITY_GG_12542_c8_g1_i1,TRINITY_GG_9542_c0_g1_i1,TRINITY_GG_6658_c45_g1_i1,TRINITY_GG_11642_c2_g1_i2,TRINITY_GG_12208_c3_g1_i1,TRINITY_GG_12279_c4_g2_i1,TRINITY_GG_7032_c7_g1_i1,TRINITY_GG_13598_c0_g2_i1,TRINITY_GG_17519_c97_g3_i3,TRINITY_GG_1151_c0_g1_i1,TRINITY_GG_15068_c14_g1_i1,TRINITY_GG_400_c1_g1_i1,TRINITY_GG_15720_c0_g1_i1,TRINITY_GG_1…
		ko04920	Adipocytokine signaling pathway	77	TRINITY_GG_5164_c11_g2_i1,TRINITY_GG_14005_c2_g2_i1,TRINITY_GG_8376_c0_g1_i1,TRINITY_GG_1209_c9_g1_i1,TRINITY_GG_2268_c0_g1_i1,TRINITY_GG_22580_c11_g1_i4,TRINITY_GG_9800_c21_g1_i1,TRINITY_GG_8376_c2_g1_i1,TRINITY_GG_9800_c21_g2_i1,TRINITY_GG_4652_c0_g1_i1,TRINITY_GG_13953_c1_g1_i1,TRINITY_GG_5254_c1_g1_i7,TRINITY_GG_13026_c3_g1_i1,TRINITY_GG_21010_c14_g1_i1,TRINITY_GG_3733_c0_g2_i1,TRINITY_GG_859…
		ko04911	Insulin secretion	74	TRINITY_GG_10672_c12_g1_i1,TRINITY_GG_2351_c10_g1_i1,TRINITY_GG_12208_c3_g1_i1,TRINITY_GG_13598_c0_g2_i1,TRINITY_GG_17519_c97_g3_i3,TRINITY_GG_400_c1_g1_i1,TRINITY_GG_22209_c5_g1_i1,TRINITY_GG_1916_c6_g2_i1,TRINITY_GG_18122_c25_g2_i1,TRINITY_GG_17519_c97_g1_i1,TRINITY_GG_13598_c0_g1_i1,TRINITY_GG_4147_c0_g1_i1,TRINITY_GG_17519_c97_g5_i1,TRINITY_GG_22612_c5_g1_i1,TRINITY_GG_18967_c1_g1_i2,TRINITY_…
		ko04918	Thyroid hormone synthesis	73	TRINITY_GG_10672_c12_g1_i1,TRINITY_GG_15757_c0_g1_i1,TRINITY_GG_12208_c3_g1_i1,TRINITY_GG_13598_c0_g2_i1,TRINITY_GG_17519_c97_g3_i3,TRINITY_GG_400_c1_g1_i1,TRINITY_GG_22209_c5_g1_i1,TRINITY_GG_1916_c6_g2_i1,TRINITY_GG_18122_c25_g2_i1,TRINITY_GG_17519_c97_g1_i1,TRINITY_GG_13598_c0_g1_i1,TRINITY_GG_17519_c97_g5_i1,TRINITY_GG_22612_c5_g1_i1,TRINITY_GG_16563_c2_g1_i1,TRINITY_GG_18967_c1_g1_i2,TRINITY…
		ko03320	PPAR signaling pathway	66	TRINITY_GG_14875_c6_g1_i1,TRINITY_GG_5164_c11_g2_i1,TRINITY_GG_8483_c0_g1_i1,TRINITY_GG_3633_c0_g2_i2,TRINITY_GG_6981_c3_g2_i1,TRINITY_GG_9563_c0_g1_i1,TRINITY_GG_2268_c0_g1_i1,TRINITY_GG_8477_c0_g2_i1,TRINITY_GG_13335_c1_g1_i3,TRINITY_GG_13953_c1_g1_i1,TRINITY_GG_4594_c2_g1_i1,TRINITY_GG_3733_c0_g2_i1,TRINITY_GG_8271_c1_g1_i1,TRINITY_GG_14875_c6_g3_i1,TRINITY_GG_1848_c1_g2_i1,TRINITY_GG_13297_c1…
		ko04913	Ovarian steroidogenesis	32	TRINITY_GG_12208_c3_g1_i1,TRINITY_GG_22612_c5_g1_i1,TRINITY_GG_17935_c26_g1_i1,TRINITY_GG_371_c1_g1_i1,TRINITY_GG_12806_c4_g1_i9,TRINITY_GG_9593_c9_g1_i5,TRINITY_GG_5442_c0_g1_i1,TRINITY_GG_14841_c0_g1_i1,TRINITY_GG_7108_c2_g1_i1,TRINITY_GG_3881_c18_g1_i1,TRINITY_GG_7026_c1_g1_i2,TRINITY_GG_15527_c1_g1_i1,TRINITY_GG_14459_c0_g2_i1,TRINITY_GG_11754_c0_g1_i1,TRINITY_GG_12467_c1_g1_i1,TRINITY_GG_983…
		ko04614	Renin-angiotensin system	13	TRINITY_GG_8923_c1_g2_i1,TRINITY_GG_6025_c0_g1_i1,TRINITY_GG_10474_c0_g1_i1,TRINITY_GG_8923_c0_g2_i1,TRINITY_GG_8923_c0_g1_i1,TRINITY_GG_20858_c25_g1_i1,TRINITY_GG_21431_c0_g1_i1,TRINITY_GG_21433_c0_g1_i1,TRINITY_GG_12802_c14_g1_i1,TRINITY_GG_11688_c0_g1_i1,TRINITY_GG_20385_c1_g1_i3,TRINITY_GG_8923_c1_g1_i1,TRINITY_GG_4918_c0_g1_i1
		Total number of unigene		751
	Circulatory system	ko04261	Adrenergic signaling in cardiomyocytes	157	TRINITY_GG_2009_c15_g1_i1,TRINITY_GG_10672_c12_g1_i1,TRINITY_GG_3568_c8_g1_i1,TRINITY_GG_12542_c8_g1_i1,TRINITY_GG_6658_c45_g1_i1,TRINITY_GG_12208_c3_g1_i1,TRINITY_GG_12279_c4_g2_i1,TRINITY_GG_9616_c15_g1_i1,TRINITY_GG_13598_c0_g2_i1,TRINITY_GG_3664_c0_g1_i1,TRINITY_GG_16496_c1_g1_i1,TRINITY_GG_1151_c0_g1_i1,TRINITY_GG_3271_c0_g1_i2,TRINITY_GG_400_c1_g1_i1,TRINITY_GG_4395_c0_g1_i1,TRINITY_GG_2220…
		ko04270	Vascular smooth muscle contraction	114	TRINITY_GG_18843_c2_g1_i2,TRINITY_GG_14765_c0_g1_i1,TRINITY_GG_20047_c9_g2_i1,TRINITY_GG_12542_c8_g1_i1,TRINITY_GG_6658_c45_g1_i1,TRINITY_GG_564_c3_g1_i3,TRINITY_GG_12208_c3_g1_i1,TRINITY_GG_13598_c0_g2_i1,TRINITY_GG_18214_c0_g1_i1,TRINITY_GG_17519_c97_g3_i3,TRINITY_GG_7900_c0_g1_i1,TRINITY_GG_1151_c0_g1_i1,TRINITY_GG_9740_c11_g1_i1,TRINITY_GG_19388_c5_g1_i1,TRINITY_GG_11831_c6_g1_i1,TRINITY_GG_1…
		ko04260	Cardiac muscle contraction	65	TRINITY_GG_10672_c12_g1_i1,TRINITY_GG_17433_c0_g1_i1,TRINITY_GG_15868_c12_g1_i1,TRINITY_GG_4395_c0_g1_i1,TRINITY_GG_22209_c5_g1_i1,TRINITY_GG_12828_c1_g1_i1,TRINITY_GG_12106_c1_g1_i1,TRINITY_GG_18122_c25_g2_i1,TRINITY_GG_8586_c3_g1_i1,TRINITY_GG_12419_c1_g1_i1,TRINITY_GG_15968_c0_g1_i1,TRINITY_GG_4988_c10_g1_i1,TRINITY_GG_4392_c0_g1_i1,TRINITY_GG_1169_c2_g1_i1,TRINITY_GG_1133_c1_g1_i1,TRINITY_GG_…
		Total number of unigene		226
	Digestive system	ko04972	Pancreatic secretion	80	TRINITY_GG_10672_c12_g1_i1,TRINITY_GG_14393_c2_g1_i1,TRINITY_GG_2351_c10_g1_i1,TRINITY_GG_10873_c0_g1_i1,TRINITY_GG_22638_c2_g1_i1,TRINITY_GG_20847_c4_g1_i1,TRINITY_GG_7557_c1_g1_i1,TRINITY_GG_13598_c0_g2_i1,TRINITY_GG_17519_c97_g3_i3,TRINITY_GG_14732_c14_g1_i1,TRINITY_GG_9740_c11_g1_i1,TRINITY_GG_11742_c5_g1_i1,TRINITY_GG_22209_c5_g1_i1,TRINITY_GG_16091_c1_g1_i1,TRINITY_GG_18122_c25_g2_i1,TRINIT…
		ko04970	Salivary secretion	79	TRINITY_GG_10672_c12_g1_i1,TRINITY_GG_2351_c10_g1_i1,TRINITY_GG_12542_c8_g1_i1,TRINITY_GG_12208_c3_g1_i1,TRINITY_GG_20847_c4_g1_i1,TRINITY_GG_13598_c0_g2_i1,TRINITY_GG_17519_c97_g3_i3,TRINITY_GG_3664_c0_g1_i1,TRINITY_GG_22209_c5_g1_i1,TRINITY_GG_10470_c0_g2_i1,TRINITY_GG_16091_c1_g1_i1,TRINITY_GG_18122_c25_g2_i1,TRINITY_GG_17519_c97_g1_i1,TRINITY_GG_13598_c0_g1_i1,TRINITY_GG_17519_c97_g5_i1,TRINI…
		ko04971	Gastric acid secretion	70	TRINITY_GG_10672_c12_g1_i1,TRINITY_GG_2351_c10_g1_i1,TRINITY_GG_12542_c8_g1_i1,TRINITY_GG_4242_c0_g1_i1,TRINITY_GG_12208_c3_g1_i1,TRINITY_GG_12279_c4_g2_i1,TRINITY_GG_13598_c0_g2_i1,TRINITY_GG_17519_c97_g3_i3,TRINITY_GG_22209_c5_g1_i1,TRINITY_GG_18122_c25_g2_i1,TRINITY_GG_17519_c97_g1_i1,TRINITY_GG_13598_c0_g1_i1,TRINITY_GG_17519_c97_g5_i1,TRINITY_GG_22612_c5_g1_i1,TRINITY_GG_13763_c0_g1_i1,TRINI…
		ko04974	Protein digestion and absorption	58	TRINITY_GG_12693_c0_g1_i1,TRINITY_GG_10672_c12_g1_i1,TRINITY_GG_19971_c5_g1_i1,TRINITY_GG_7783_c9_g1_i1,TRINITY_GG_7557_c1_g1_i1,TRINITY_GG_13719_c0_g1_i1,TRINITY_GG_16651_c0_g1_i1,TRINITY_GG_22209_c5_g1_i1,TRINITY_GG_18122_c25_g2_i1,TRINITY_GG_13763_c0_g1_i1,TRINITY_GG_10084_c0_g1_i2,TRINITY_GG_4538_c1_g3_i1,TRINITY_GG_4038_c0_g1_i1,TRINITY_GG_13240_c0_g1_i1,TRINITY_GG_4550_c0_g1_i1,TRINITY_GG_1…
		ko04976	Bile secretion	54	TRINITY_GG_4877_c0_g2_i2,TRINITY_GG_10178_c2_g1_i1,TRINITY_GG_10672_c12_g1_i1,TRINITY_GG_5164_c11_g2_i1,TRINITY_GG_10174_c1_g1_i1,TRINITY_GG_9989_c0_g1_i1,TRINITY_GG_12208_c3_g1_i1,TRINITY_GG_4877_c3_g1_i1,TRINITY_GG_14599_c17_g1_i1,TRINITY_GG_12696_c16_g1_i1,TRINITY_GG_4176_c0_g1_i1,TRINITY_GG_22209_c5_g1_i1,TRINITY_GG_18122_c25_g2_i1,TRINITY_GG_22612_c5_g1_i1,TRINITY_GG_253_c2_g1_i1,TRINITY_GG_…
		ko04978	Mineral absorption	46	TRINITY_GG_895_c1_g1_i1,TRINITY_GG_10672_c12_g1_i1,TRINITY_GG_7231_c3_g3_i1,TRINITY_GG_22044_c0_g1_i1,TRINITY_GG_22209_c5_g1_i1,TRINITY_GG_4056_c0_g1_i1,TRINITY_GG_14905_c0_g1_i2,TRINITY_GG_18122_c25_g2_i1,TRINITY_GG_10734_c2_g1_i1,TRINITY_GG_12006_c1_g1_i2,TRINITY_GG_1063_c3_g1_i1,TRINITY_GG_10734_c1_g1_i1,TRINITY_GG_13292_c0_g1_i1,TRINITY_GG_7231_c3_g6_i1,TRINITY_GG_10734_c3_g1_i1,TRINITY_GG_15…
		ko04973	Carbohydrate digestion and absorption	40	TRINITY_GG_10672_c12_g1_i1,TRINITY_GG_6303_c12_g1_i1,TRINITY_GG_9616_c15_g1_i1,TRINITY_GG_16496_c1_g1_i1,TRINITY_GG_22209_c5_g1_i1,TRINITY_GG_16496_c3_g1_i1,TRINITY_GG_18122_c25_g2_i1,TRINITY_GG_18680_c29_g1_i1,TRINITY_GG_4652_c0_g1_i1,TRINITY_GG_9616_c12_g1_i1,TRINITY_GG_18680_c17_g1_i1,TRINITY_GG_4652_c0_g2_i1,TRINITY_GG_2583_c27_g1_i12,TRINITY_GG_8318_c1_g1_i1,TRINITY_GG_2709_c3_g1_i1,TRINITY_…
		ko04975	Fat digestion and absorption	27	TRINITY_GG_8483_c0_g1_i1,TRINITY_GG_5182_c6_g2_i2,TRINITY_GG_9740_c11_g1_i1,TRINITY_GG_1908_c9_g1_i1,TRINITY_GG_9403_c16_g4_i1,TRINITY_GG_9403_c10_g1_i1,TRINITY_GG_13953_c1_g1_i1,TRINITY_GG_11943_c0_g1_i1,TRINITY_GG_15186_c6_g1_i1,TRINITY_GG_15661_c0_g1_i1,TRINITY_GG_12421_c75_g2_i1,TRINITY_GG_9403_c16_g2_i1,TRINITY_GG_5182_c6_g1_i1,TRINITY_GG_11143_c10_g1_i1,TRINITY_GG_11143_c0_g2_i1,TRINITY_GG_…
		ko04977	Vitamin digestion and absorption	21	TRINITY_GG_9559_c78_g1_i1,TRINITY_GG_8483_c0_g1_i1,TRINITY_GG_9559_c4_g1_i1,TRINITY_GG_22239_c0_g1_i4,TRINITY_GG_14259_c0_g1_i1,TRINITY_GG_9559_c0_g1_i1,TRINITY_GG_16497_c0_g1_i1,TRINITY_GG_16650_c4_g2_i1,TRINITY_GG_9559_c48_g1_i1,TRINITY_GG_9559_c69_g1_i1,TRINITY_GG_16497_c0_g2_i1,TRINITY_GG_16497_c1_g1_i1,TRINITY_GG_9559_c89_g1_i1,TRINITY_GG_9559_c44_g1_i1,TRINITY_GG_22378_c0_g2_i1,TRINITY_GG_1…
		Total number of unigene		308
	Excretory system	ko04962	Vasopressin-regulated water reabsorption	59	TRINITY_GG_4555_c58_g1_i1,TRINITY_GG_12208_c3_g1_i1,TRINITY_GG_10222_c0_g1_i1,TRINITY_GG_14732_c14_g1_i1,TRINITY_GG_400_c1_g1_i1,TRINITY_GG_7923_c0_g2_i1,TRINITY_GG_1285_c6_g1_i1,TRINITY_GG_22612_c5_g1_i1,TRINITY_GG_18967_c1_g1_i2,TRINITY_GG_4431_c1_g1_i1,TRINITY_GG_8247_c1_g1_i1,TRINITY_GG_4054_c1_g1_i1,TRINITY_GG_8253_c0_g1_i1,TRINITY_GG_7948_c5_g1_i1,TRINITY_GG_22381_c5_g1_i1,TRINITY_GG_8247_c…
		ko04961	Endocrine and other factor-regulated calcium reabsorption	50	TRINITY_GG_895_c1_g1_i1,TRINITY_GG_10672_c12_g1_i1,TRINITY_GG_12208_c3_g1_i1,TRINITY_GG_13598_c0_g2_i1,TRINITY_GG_15311_c18_g1_i1,TRINITY_GG_17519_c97_g3_i3,TRINITY_GG_14732_c14_g1_i1,TRINITY_GG_22209_c5_g1_i1,TRINITY_GG_18122_c25_g2_i1,TRINITY_GG_17519_c97_g1_i1,TRINITY_GG_13598_c0_g1_i1,TRINITY_GG_17519_c97_g5_i1,TRINITY_GG_13598_c0_g3_i1,TRINITY_GG_17463_c4_g1_i1,TRINITY_GG_5110_c0_g1_i1,TRINI…
		ko04960	Aldosterone-regulated sodium reabsorption	45	TRINITY_GG_16405_c0_g1_i1,TRINITY_GG_10672_c12_g1_i1,TRINITY_GG_6658_c45_g1_i1,TRINITY_GG_9616_c15_g1_i1,TRINITY_GG_6981_c3_g2_i1,TRINITY_GG_17519_c97_g3_i3,TRINITY_GG_16496_c1_g1_i1,TRINITY_GG_1151_c0_g1_i1,TRINITY_GG_22209_c5_g1_i1,TRINITY_GG_16496_c3_g1_i1,TRINITY_GG_9651_c25_g1_i2,TRINITY_GG_18122_c25_g2_i1,TRINITY_GG_17519_c97_g1_i1,TRINITY_GG_17519_c97_g5_i1,TRINITY_GG_9616_c12_g1_i1,TRINIT…
		ko04964	Proximal tubule bicarbonate reclamation	25	TRINITY_GG_10672_c12_g1_i1,TRINITY_GG_9989_c0_g1_i1,TRINITY_GG_22209_c5_g1_i1,TRINITY_GG_18122_c25_g2_i1,TRINITY_GG_6534_c0_g1_i1,TRINITY_GG_1523_c24_g1_i1,TRINITY_GG_9989_c0_g2_i1,TRINITY_GG_19992_c2_g1_i1,TRINITY_GG_19091_c1_g1_i1,TRINITY_GG_5999_c1_g1_i1,TRINITY_GG_5999_c0_g1_i1,TRINITY_GG_18122_c25_g3_i1,TRINITY_GG_4811_c18_g1_i1,TRINITY_GG_2756_c1_g1_i1,TRINITY_GG_12629_c2_g1_i4,TRINITY_GG_1…
		ko04966	Collecting duct acid secretion	24	TRINITY_GG_13968_c0_g1_i2,TRINITY_GG_13621_c3_g1_i1,TRINITY_GG_6629_c0_g1_i1,TRINITY_GG_4555_c80_g5_i2,TRINITY_GG_13621_c7_g1_i3,TRINITY_GG_22026_c0_g1_i2,TRINITY_GG_993_c4_g1_i1,TRINITY_GG_19091_c1_g1_i1,TRINITY_GG_12871_c1_g1_i1,TRINITY_GG_15719_c4_g1_i1,TRINITY_GG_4555_c92_g1_i1,TRINITY_GG_19338_c0_g1_i1,TRINITY_GG_4669_c0_g1_i1,TRINITY_GG_13621_c4_g1_i1,TRINITY_GG_12689_c0_g1_i1,TRINITY_GG_24…
		Total number of unigene		122
	Nervous system	ko04722	Neurotrophin signaling pathway	158	TRINITY_GG_2009_c15_g1_i1,TRINITY_GG_14765_c0_g1_i1,TRINITY_GG_12542_c8_g1_i1,TRINITY_GG_14005_c2_g2_i1,TRINITY_GG_6658_c31_g2_i4,TRINITY_GG_22638_c2_g1_i1,TRINITY_GG_20244_c1_g1_i1,TRINITY_GG_6658_c45_g1_i1,TRINITY_GG_2572_c0_g1_i1,TRINITY_GG_11642_c2_g1_i2,TRINITY_GG_21059_c3_g1_i4,TRINITY_GG_9616_c15_g1_i1,TRINITY_GG_6981_c3_g2_i1,TRINITY_GG_16496_c1_g1_i1,TRINITY_GG_1151_c0_g1_i1,TRINITY_GG_1…
		ko04728	Dopaminergic synapse	156	TRINITY_GG_2009_c15_g1_i1,TRINITY_GG_15580_c0_g1_i1,TRINITY_GG_3568_c8_g1_i1,TRINITY_GG_12903_c17_g1_i1,TRINITY_GG_12542_c8_g1_i1,TRINITY_GG_11642_c2_g1_i2,TRINITY_GG_14572_c0_g1_i2,TRINITY_GG_12208_c3_g1_i1,TRINITY_GG_12279_c4_g2_i1,TRINITY_GG_12933_c0_g1_i1,TRINITY_GG_13598_c0_g2_i1,TRINITY_GG_17519_c97_g3_i3,TRINITY_GG_3271_c0_g1_i2,TRINITY_GG_400_c1_g1_i1,TRINITY_GG_5252_c0_g1_i1,TRINITY_GG_1…
		ko04725	Cholinergic synapse	127	TRINITY_GG_12903_c17_g1_i1,TRINITY_GG_14765_c0_g1_i1,TRINITY_GG_2351_c10_g1_i1,TRINITY_GG_15946_c0_g1_i1,TRINITY_GG_20244_c1_g1_i1,TRINITY_GG_2142_c3_g1_i1,TRINITY_GG_6658_c45_g1_i1,TRINITY_GG_14572_c0_g1_i2,TRINITY_GG_12208_c3_g1_i1,TRINITY_GG_12279_c4_g2_i1,TRINITY_GG_9616_c15_g1_i1,TRINITY_GG_12933_c0_g1_i1,TRINITY_GG_1778_c5_g1_i2,TRINITY_GG_13598_c0_g2_i1,TRINITY_GG_17519_c97_g3_i3,TRINITY_G…
		ko04723	Retrograde endocannabinoid signaling	109	TRINITY_GG_2009_c15_g1_i1,TRINITY_GG_12903_c17_g1_i1,TRINITY_GG_6658_c45_g1_i1,TRINITY_GG_14572_c0_g1_i2,TRINITY_GG_12208_c3_g1_i1,TRINITY_GG_12279_c4_g2_i1,TRINITY_GG_13598_c0_g2_i1,TRINITY_GG_7326_c15_g1_i2,TRINITY_GG_17519_c97_g3_i3,TRINITY_GG_1151_c0_g1_i1,TRINITY_GG_5252_c0_g1_i1,TRINITY_GG_12081_c2_g1_i1,TRINITY_GG_17519_c97_g1_i1,TRINITY_GG_13598_c0_g1_i1,TRINITY_GG_17519_c97_g5_i1,TRINITY…
		ko04724	Glutamatergic synapse	108	TRINITY_GG_12903_c17_g1_i1,TRINITY_GG_10873_c0_g1_i1,TRINITY_GG_6658_c45_g1_i1,TRINITY_GG_14572_c0_g1_i2,TRINITY_GG_12208_c3_g1_i1,TRINITY_GG_12279_c4_g2_i1,TRINITY_GG_13598_c0_g2_i1,TRINITY_GG_17519_c97_g3_i3,TRINITY_GG_1151_c0_g1_i1,TRINITY_GG_13612_c13_g1_i1,TRINITY_GG_5252_c0_g1_i1,TRINITY_GG_12081_c2_g1_i1,TRINITY_GG_20526_c0_g1_i2,TRINITY_GG_17519_c97_g1_i1,TRINITY_GG_13598_c0_g1_i1,TRINITY…
		ko04726	Serotonergic synapse	106	TRINITY_GG_12903_c17_g1_i1,TRINITY_GG_14765_c0_g1_i1,TRINITY_GG_10873_c0_g1_i1,TRINITY_GG_4840_c1_g1_i5,TRINITY_GG_6658_c45_g1_i1,TRINITY_GG_14572_c0_g1_i2,TRINITY_GG_12208_c3_g1_i1,TRINITY_GG_12279_c4_g2_i1,TRINITY_GG_13598_c0_g2_i1,TRINITY_GG_17519_c97_g3_i3,TRINITY_GG_1151_c0_g1_i1,TRINITY_GG_5252_c0_g1_i1,TRINITY_GG_12081_c2_g1_i1,TRINITY_GG_17519_c97_g1_i1,TRINITY_GG_13598_c0_g1_i1,TRINITY_G…
		ko04727	GABAergic synapse	83	TRINITY_GG_12903_c17_g1_i1,TRINITY_GG_1566_c0_g1_i1,TRINITY_GG_14572_c0_g1_i2,TRINITY_GG_12208_c3_g1_i1,TRINITY_GG_12279_c4_g2_i1,TRINITY_GG_21674_c1_g2_i1,TRINITY_GG_17519_c97_g3_i3,TRINITY_GG_12870_c4_g1_i1,TRINITY_GG_5252_c0_g1_i1,TRINITY_GG_12081_c2_g1_i1,TRINITY_GG_21674_c0_g2_i1,TRINITY_GG_17519_c97_g1_i1,TRINITY_GG_17519_c97_g5_i1,TRINITY_GG_22612_c5_g1_i1,TRINITY_GG_13826_c7_g1_i1,TRINITY…
		ko04720	Long-term potentiation	75	TRINITY_GG_14765_c0_g1_i1,TRINITY_GG_12542_c8_g1_i1,TRINITY_GG_22638_c2_g1_i1,TRINITY_GG_20244_c1_g1_i1,TRINITY_GG_6658_c45_g1_i1,TRINITY_GG_12208_c3_g1_i1,TRINITY_GG_7032_c7_g1_i1,TRINITY_GG_13598_c0_g2_i1,TRINITY_GG_17519_c97_g3_i3,TRINITY_GG_1151_c0_g1_i1,TRINITY_GG_17519_c97_g1_i1,TRINITY_GG_13598_c0_g1_i1,TRINITY_GG_17519_c97_g5_i1,TRINITY_GG_11674_c10_g1_i1,TRINITY_GG_3451_c19_g1_i1,TRINITY…
		ko04730	Long-term depression	73	TRINITY_GG_14765_c0_g1_i1,TRINITY_GG_6658_c45_g1_i1,TRINITY_GG_12279_c4_g2_i1,TRINITY_GG_13598_c0_g2_i1,TRINITY_GG_17519_c97_g3_i3,TRINITY_GG_1151_c0_g1_i1,TRINITY_GG_18728_c0_g1_i1,TRINITY_GG_12081_c2_g1_i1,TRINITY_GG_19168_c2_g2_i1,TRINITY_GG_17519_c97_g1_i1,TRINITY_GG_13598_c0_g1_i1,TRINITY_GG_17519_c97_g5_i1,TRINITY_GG_11674_c10_g1_i1,TRINITY_GG_14162_c10_g1_i1,TRINITY_GG_13598_c0_g3_i1,TRINI…
		ko04721	Synaptic vesicle cycle	64	TRINITY_GG_16517_c2_g2_i1,TRINITY_GG_13968_c0_g1_i2,TRINITY_GG_15311_c18_g1_i1,TRINITY_GG_4595_c1_g1_i1,TRINITY_GG_13621_c3_g1_i1,TRINITY_GG_12081_c2_g1_i1,TRINITY_GG_15324_c1_g1_i1,TRINITY_GG_6629_c0_g1_i1,TRINITY_GG_4555_c80_g5_i2,TRINITY_GG_13621_c7_g1_i3,TRINITY_GG_7948_c5_g1_i1,TRINITY_GG_993_c4_g1_i1,TRINITY_GG_5110_c0_g1_i1,TRINITY_GG_16517_c2_g1_i1,TRINITY_GG_12871_c1_g1_i1,TRINITY_GG_459…
		Total number of unigene		447
	Sensory system	ko04750	Inflammatory mediator regulation of TRP channels	115	TRINITY_GG_2009_c15_g1_i1,TRINITY_GG_20047_c9_g2_i1,TRINITY_GG_12542_c8_g1_i1,TRINITY_GG_12208_c3_g1_i1,TRINITY_GG_9616_c15_g1_i1,TRINITY_GG_13598_c0_g2_i1,TRINITY_GG_17519_c97_g3_i3,TRINITY_GG_16496_c1_g1_i1,TRINITY_GG_16496_c3_g1_i1,TRINITY_GG_11831_c6_g1_i1,TRINITY_GG_13197_c2_g1_i1,TRINITY_GG_17519_c97_g1_i1,TRINITY_GG_13598_c0_g1_i1,TRINITY_GG_17519_c97_g5_i1,TRINITY_GG_22612_c5_g1_i1,TRINIT…
		ko04740	Olfactory transduction	72	TRINITY_GG_3196_c9_g1_i1,TRINITY_GG_12542_c8_g1_i1,TRINITY_GG_12208_c3_g1_i1,TRINITY_GG_3781_c3_g1_i1,TRINITY_GG_13559_c0_g1_i1,TRINITY_GG_21985_c0_g1_i1,TRINITY_GG_11090_c41_g1_i1,TRINITY_GG_8932_c11_g1_i1,TRINITY_GG_22612_c5_g1_i1,TRINITY_GG_1990_c0_g2_i1,TRINITY_GG_11080_c11_g1_i1,TRINITY_GG_21461_c10_g1_i1,TRINITY_GG_11090_c65_g1_i1,TRINITY_GG_1239_c4_g1_i4,TRINITY_GG_1190_c2_g1_i1,TRINITY_GG…
		ko04745	Phototransduction - fly	47	TRINITY_GG_12542_c8_g1_i1,TRINITY_GG_13598_c0_g2_i1,TRINITY_GG_7326_c15_g1_i2,TRINITY_GG_17519_c97_g3_i3,TRINITY_GG_13612_c13_g1_i1,TRINITY_GG_17519_c97_g1_i1,TRINITY_GG_13598_c0_g1_i1,TRINITY_GG_17519_c97_g5_i1,TRINITY_GG_13299_c0_g1_i1,TRINITY_GG_13598_c0_g3_i1,TRINITY_GG_20853_c1_g1_i1,TRINITY_GG_17463_c4_g1_i1,TRINITY_GG_8830_c1_g1_i1,TRINITY_GG_6092_c5_g1_i1,TRINITY_GG_20853_c0_g1_i1,TRINITY…
		ko04742	Taste transduction	30	TRINITY_GG_12208_c3_g1_i1,TRINITY_GG_12081_c2_g1_i1,TRINITY_GG_13826_c7_g1_i1,TRINITY_GG_1208_c0_g1_i1,TRINITY_GG_12806_c4_g1_i9,TRINITY_GG_7891_c4_g4_i1,TRINITY_GG_18528_c7_g1_i8,TRINITY_GG_7108_c2_g1_i1,TRINITY_GG_1203_c0_g1_i1,TRINITY_GG_12073_c3_g1_i1,TRINITY_GG_1768_c0_g1_i1,TRINITY_GG_7482_c3_g1_i1,TRINITY_GG_983_c0_g1_i1,TRINITY_GG_5906_c24_g1_i1,TRINITY_GG_1209_c10_g1_i3,TRINITY_GG_7482_c…
		ko04744	Phototransduction	28	TRINITY_GG_12542_c8_g1_i1,TRINITY_GG_7289_c0_g1_i1,TRINITY_GG_8413_c28_g1_i1,TRINITY_GG_11141_c1_g1_i2,TRINITY_GG_7289_c3_g5_i1,TRINITY_GG_7891_c4_g4_i1,TRINITY_GG_7289_c3_g1_i1,TRINITY_GG_7482_c3_g1_i1,TRINITY_GG_19902_c7_g2_i1,TRINITY_GG_7889_c0_g1_i3,TRINITY_GG_7289_c3_g6_i1,TRINITY_GG_8413_c19_g2_i1,TRINITY_GG_7482_c5_g1_i1,TRINITY_GG_4320_c0_g1_i1,TRINITY_GG_7689_c0_g1_i1,TRINITY_GG_5114_c2_…
		Total number of unigene		224
	Development	ko04380	Osteoclast differentiation	177	TRINITY_GG_2113_c4_g1_i2,TRINITY_GG_4443_c1_g1_i1,TRINITY_GG_2009_c15_g1_i1,TRINITY_GG_14765_c0_g1_i1,TRINITY_GG_5505_c14_g1_i1,TRINITY_GG_20244_c1_g1_i1,TRINITY_GG_14924_c0_g1_i1,TRINITY_GG_12640_c2_g1_i1,TRINITY_GG_5505_c12_g1_i1,TRINITY_GG_6658_c45_g1_i1,TRINITY_GG_1209_c9_g1_i1,TRINITY_GG_9616_c15_g1_i1,TRINITY_GG_12933_c0_g1_i1,TRINITY_GG_2468_c24_g1_i2,TRINITY_GG_1778_c5_g1_i2,TRINITY_GG_47…
		ko04360	Axon guidance	132	TRINITY_GG_21207_c8_g2_i1,TRINITY_GG_12045_c2_g2_i1,TRINITY_GG_6658_c45_g1_i1,TRINITY_GG_2572_c0_g1_i1,TRINITY_GG_11642_c2_g1_i2,TRINITY_GG_12279_c4_g2_i1,TRINITY_GG_11383_c19_g1_i1,TRINITY_GG_1778_c5_g1_i2,TRINITY_GG_12045_c0_g1_i1,TRINITY_GG_3846_c0_g1_i1,TRINITY_GG_18681_c1_g1_i1,TRINITY_GG_3659_c4_g1_i1,TRINITY_GG_7900_c0_g1_i1,TRINITY_GG_3812_c0_g1_i1,TRINITY_GG_1151_c0_g1_i1,TRINITY_GG_1280…
		ko04320	Dorso-ventral axis formation	29	TRINITY_GG_14765_c0_g1_i1,TRINITY_GG_6658_c45_g1_i1,TRINITY_GG_284_c2_g1_i1,TRINITY_GG_1151_c0_g1_i1,TRINITY_GG_20392_c28_g1_i1,TRINITY_GG_3026_c3_g1_i1,TRINITY_GG_14162_c10_g1_i1,TRINITY_GG_5193_c0_g1_i5,TRINITY_GG_2005_c0_g1_i1,TRINITY_GG_8203_c9_g2_i1,TRINITY_GG_16796_c31_g1_i2,TRINITY_GG_1901_c0_g1_i1,TRINITY_GG_22108_c4_g1_i1,TRINITY_GG_4525_c18_g1_i1,TRINITY_GG_8203_c8_g1_i1,TRINITY_GG_8203…
		Total number of unigene		319
	Environmental adaptation	ko04713	Circadian entrainment	107	TRINITY_GG_12903_c17_g1_i1,TRINITY_GG_5438_c0_g1_i1,TRINITY_GG_12542_c8_g1_i1,TRINITY_GG_6658_c45_g1_i1,TRINITY_GG_14572_c0_g1_i2,TRINITY_GG_12208_c3_g1_i1,TRINITY_GG_12279_c4_g2_i1,TRINITY_GG_12933_c0_g1_i1,TRINITY_GG_13598_c0_g2_i1,TRINITY_GG_17519_c97_g3_i3,TRINITY_GG_1151_c0_g1_i1,TRINITY_GG_5252_c0_g1_i1,TRINITY_GG_6742_c107_g1_i1,TRINITY_GG_17519_c97_g1_i1,TRINITY_GG_13598_c0_g1_i1,TRINITY_…
		ko04710	Circadian rhythm	39	TRINITY_GG_13443_c2_g1_i1,TRINITY_GG_15580_c0_g1_i1,TRINITY_GG_4309_c12_g1_i2,TRINITY_GG_14494_c0_g1_i1,TRINITY_GG_22580_c11_g1_i4,TRINITY_GG_19364_c1_g2_i1,TRINITY_GG_19004_c5_g2_i1,TRINITY_GG_2434_c4_g1_i2,TRINITY_GG_7527_c4_g1_i1,TRINITY_GG_18912_c2_g1_i3,TRINITY_GG_2510_c2_g1_i1,TRINITY_GG_19364_c1_g1_i1,TRINITY_GG_1021_c0_g2_i1,TRINITY_GG_4309_c12_g2_i1,TRINITY_GG_19364_c1_g3_i1,TRINITY_GG_7…
		ko04626	Plant-pathogen interaction	33	TRINITY_GG_2299_c1_g1_i1,TRINITY_GG_14765_c0_g1_i1,TRINITY_GG_2299_c5_g1_i1,TRINITY_GG_12542_c8_g1_i1,TRINITY_GG_8760_c6_g1_i1,TRINITY_GG_12999_c7_g1_i1,TRINITY_GG_16563_c2_g1_i1,TRINITY_GG_21296_c0_g1_i1,TRINITY_GG_12999_c8_g1_i1,TRINITY_GG_8760_c0_g2_i1,TRINITY_GG_8760_c17_g1_i1,TRINITY_GG_19902_c7_g2_i1,TRINITY_GG_7889_c0_g1_i3,TRINITY_GG_21296_c1_g1_i1,TRINITY_GG_4320_c0_g1_i1,TRINITY_GG_9545…
		ko04711	Circadian rhythm - fly	11	TRINITY_GG_15580_c0_g1_i1,TRINITY_GG_11642_c2_g1_i2,TRINITY_GG_7927_c0_g1_i1,TRINITY_GG_8772_c1_g1_i1,TRINITY_GG_8778_c0_g1_i2,TRINITY_GG_20046_c0_g2_i6,TRINITY_GG_15573_c0_g1_i1,TRINITY_GG_7927_c3_g1_i1,TRINITY_GG_11227_c5_g1_i2,TRINITY_GG_15569_c0_g1_i1,TRINITY_GG_8772_c0_g1_i1
		ko04712	Circadian rhythm - plant	6	TRINITY_GG_6127_c5_g1_i1,TRINITY_GG_39_c7_g2_i1,TRINITY_GG_39_c7_g3_i1,TRINITY_GG_2171_c0_g1_i1,TRINITY_GG_9412_c3_g1_i1,TRINITY_GG_12875_c1_g1_i1
		Total number of unigene		173
	Total number of unigene			2230
Human Diseases	Cancers	ko05200	Pathways in cancer	477	TRINITY_GG_11998_c6_g1_i1,TRINITY_GG_14465_c8_g3_i1,TRINITY_GG_15720_c2_g1_i1,TRINITY_GG_2299_c1_g1_i1,TRINITY_GG_12903_c17_g1_i1,TRINITY_GG_14765_c0_g1_i1,TRINITY_GG_2299_c5_g1_i1,TRINITY_GG_5164_c11_g2_i1,TRINITY_GG_18946_c4_g1_i1,TRINITY_GG_3069_c1_g1_i1,TRINITY_GG_8760_c6_g1_i1,TRINITY_GG_9542_c0_g1_i1,TRINITY_GG_17894_c0_g1_i1,TRINITY_GG_7783_c9_g1_i1,TRINITY_GG_6036_c4_g3_i1,TRINITY_GG_6658…
		ko05203	Viral carcinogenesis	263	TRINITY_GG_10500_c0_g1_i1,TRINITY_GG_13912_c0_g1_i1,TRINITY_GG_12640_c2_g1_i1,TRINITY_GG_6658_c45_g1_i1,TRINITY_GG_2572_c0_g1_i1,TRINITY_GG_10584_c1_g1_i1,TRINITY_GG_17443_c7_g1_i2,TRINITY_GG_12208_c3_g1_i1,TRINITY_GG_18092_c2_g1_i1,TRINITY_GG_13912_c0_g2_i1,TRINITY_GG_7032_c7_g1_i1,TRINITY_GG_9616_c15_g1_i1,TRINITY_GG_15288_c12_g1_i1,TRINITY_GG_1870_c0_g1_i1,TRINITY_GG_10584_c1_g2_i1,TRINITY_GG_…
		ko05205	Proteoglycans in cancer	256	TRINITY_GG_4443_c1_g1_i1,TRINITY_GG_2009_c15_g1_i1,TRINITY_GG_15720_c2_g1_i1,TRINITY_GG_2614_c0_g2_i1,TRINITY_GG_20558_c16_g1_i1,TRINITY_GG_14765_c0_g1_i1,TRINITY_GG_18946_c4_g1_i1,TRINITY_GG_9542_c0_g1_i1,TRINITY_GG_14005_c2_g2_i1,TRINITY_GG_2736_c0_g2_i1,TRINITY_GG_4330_c10_g1_i3,TRINITY_GG_17894_c0_g1_i1,TRINITY_GG_6036_c4_g3_i1,TRINITY_GG_2736_c1_g1_i1,TRINITY_GG_6658_c45_g1_i1,TRINITY_GG_257…
		ko05202	Transcriptional misregulation in cancer	228	TRINITY_GG_14465_c8_g3_i1,TRINITY_GG_2614_c0_g2_i1,TRINITY_GG_1351_c1_g1_i1,TRINITY_GG_5704_c0_g1_i1,TRINITY_GG_11426_c17_g1_i3,TRINITY_GG_5164_c11_g2_i1,TRINITY_GG_3527_c2_g1_i1,TRINITY_GG_16590_c7_g2_i1,TRINITY_GG_4330_c10_g1_i3,TRINITY_GG_8870_c0_g1_i1,TRINITY_GG_6036_c4_g3_i1,TRINITY_GG_6859_c1_g1_i1,TRINITY_GG_8789_c7_g2_i1,TRINITY_GG_6658_c5_g1_i1,TRINITY_GG_18675_c15_g2_i1,TRINITY_GG_12421…
		ko05206	MicroRNAs in cancer	205	TRINITY_GG_4443_c1_g1_i1,TRINITY_GG_10178_c2_g1_i1,TRINITY_GG_2614_c0_g2_i1,TRINITY_GG_14765_c0_g1_i1,TRINITY_GG_10174_c1_g1_i1,TRINITY_GG_8870_c0_g1_i1,TRINITY_GG_6036_c4_g3_i1,TRINITY_GG_14427_c0_g1_i1,TRINITY_GG_9559_c19_g1_i1,TRINITY_GG_7032_c7_g1_i1,TRINITY_GG_11864_c58_g1_i1,TRINITY_GG_11864_c79_g1_i1,TRINITY_GG_8625_c0_g1_i1,TRINITY_GG_17519_c97_g3_i3,TRINITY_GG_9257_c0_g2_i1,TRINITY_GG_88…
		ko05215	Prostate cancer	125	TRINITY_GG_2299_c1_g1_i1,TRINITY_GG_14765_c0_g1_i1,TRINITY_GG_2299_c5_g1_i1,TRINITY_GG_18946_c4_g1_i1,TRINITY_GG_8760_c6_g1_i1,TRINITY_GG_6658_c45_g1_i1,TRINITY_GG_9740_c13_g1_i1,TRINITY_GG_11642_c2_g1_i2,TRINITY_GG_7032_c7_g1_i1,TRINITY_GG_9616_c15_g1_i1,TRINITY_GG_6981_c3_g2_i1,TRINITY_GG_18946_c1_g2_i2,TRINITY_GG_16496_c1_g1_i1,TRINITY_GG_1151_c0_g1_i1,TRINITY_GG_15068_c14_g1_i1,TRINITY_GG_400…
		ko05231	Choline metabolism in cancer	117	TRINITY_GG_4546_c1_g1_i1,TRINITY_GG_19135_c0_g2_i1,TRINITY_GG_1351_c1_g1_i1,TRINITY_GG_14765_c0_g1_i1,TRINITY_GG_19135_c0_g1_i1,TRINITY_GG_3107_c11_g1_i2,TRINITY_GG_6658_c45_g1_i1,TRINITY_GG_20404_c4_g1_i1,TRINITY_GG_9740_c13_g1_i1,TRINITY_GG_5109_c3_g1_i2,TRINITY_GG_9616_c15_g1_i1,TRINITY_GG_12933_c0_g1_i1,TRINITY_GG_6981_c3_g2_i1,TRINITY_GG_11796_c14_g1_i1,TRINITY_GG_17519_c97_g3_i3,TRINITY_GG_…
		ko05222	Small cell lung cancer	108	TRINITY_GG_11998_c6_g1_i1,TRINITY_GG_5164_c11_g2_i1,TRINITY_GG_7783_c9_g1_i1,TRINITY_GG_9616_c15_g1_i1,TRINITY_GG_10160_c2_g3_i1,TRINITY_GG_10160_c2_g1_i1,TRINITY_GG_16535_c21_g1_i3,TRINITY_GG_2410_c4_g1_i1,TRINITY_GG_2268_c0_g1_i1,TRINITY_GG_16496_c1_g1_i1,TRINITY_GG_2864_c0_g1_i1,TRINITY_GG_15281_c81_g1_i3,TRINITY_GG_580_c1_g1_i1,TRINITY_GG_16496_c3_g1_i1,TRINITY_GG_9366_c0_g2_i2,TRINITY_GG_980…
		ko05220	Chronic myeloid leukemia	100	TRINITY_GG_14765_c0_g1_i1,TRINITY_GG_14005_c2_g2_i1,TRINITY_GG_17894_c0_g1_i1,TRINITY_GG_6658_c45_g1_i1,TRINITY_GG_9616_c15_g1_i1,TRINITY_GG_16496_c1_g1_i1,TRINITY_GG_1151_c0_g1_i1,TRINITY_GG_16496_c3_g1_i1,TRINITY_GG_9366_c0_g2_i2,TRINITY_GG_12934_c0_g1_i1,TRINITY_GG_9800_c21_g1_i1,TRINITY_GG_20405_c2_g1_i3,TRINITY_GG_11674_c10_g1_i1,TRINITY_GG_9800_c21_g2_i1,TRINITY_GG_9616_c12_g1_i1,TRINITY_GG…
		ko05212	Pancreatic cancer	97	TRINITY_GG_14765_c0_g1_i1,TRINITY_GG_3069_c1_g1_i1,TRINITY_GG_6658_c45_g1_i1,TRINITY_GG_2572_c0_g1_i1,TRINITY_GG_9740_c13_g1_i1,TRINITY_GG_9616_c15_g1_i1,TRINITY_GG_16496_c1_g1_i1,TRINITY_GG_1151_c0_g1_i1,TRINITY_GG_16496_c3_g1_i1,TRINITY_GG_9366_c0_g2_i2,TRINITY_GG_12934_c0_g1_i1,TRINITY_GG_9800_c21_g1_i1,TRINITY_GG_3531_c16_g1_i1,TRINITY_GG_11674_c10_g1_i1,TRINITY_GG_9800_c21_g2_i1,TRINITY_GG_2…
		ko05210	Colorectal cancer	93	TRINITY_GG_14765_c0_g1_i1,TRINITY_GG_6658_c45_g1_i1,TRINITY_GG_11642_c2_g1_i2,TRINITY_GG_9616_c15_g1_i1,TRINITY_GG_12933_c0_g1_i1,TRINITY_GG_10160_c2_g3_i1,TRINITY_GG_10160_c2_g1_i1,TRINITY_GG_20155_c4_g6_i1,TRINITY_GG_16496_c1_g1_i1,TRINITY_GG_1151_c0_g1_i1,TRINITY_GG_15068_c14_g1_i1,TRINITY_GG_11786_c4_g1_i1,TRINITY_GG_16496_c3_g1_i1,TRINITY_GG_12934_c0_g1_i1,TRINITY_GG_17935_c21_g1_i1,TRINITY_…
		ko05211	Renal cell carcinoma	89	TRINITY_GG_14765_c0_g1_i1,TRINITY_GG_14005_c2_g2_i1,TRINITY_GG_22638_c2_g1_i1,TRINITY_GG_6658_c45_g1_i1,TRINITY_GG_2572_c0_g1_i1,TRINITY_GG_11855_c0_g2_i1,TRINITY_GG_7032_c7_g1_i1,TRINITY_GG_9616_c15_g1_i1,TRINITY_GG_11383_c19_g1_i1,TRINITY_GG_16496_c1_g1_i1,TRINITY_GG_1151_c0_g1_i1,TRINITY_GG_16496_c3_g1_i1,TRINITY_GG_12934_c0_g1_i1,TRINITY_GG_3531_c16_g1_i1,TRINITY_GG_11674_c10_g1_i1,TRINITY_GG…
		ko05214	Glioma	84	TRINITY_GG_14765_c0_g1_i1,TRINITY_GG_12542_c8_g1_i1,TRINITY_GG_6658_c45_g1_i1,TRINITY_GG_9740_c13_g1_i1,TRINITY_GG_9616_c15_g1_i1,TRINITY_GG_17519_c97_g3_i3,TRINITY_GG_16496_c1_g1_i1,TRINITY_GG_1151_c0_g1_i1,TRINITY_GG_16496_c3_g1_i1,TRINITY_GG_9366_c0_g2_i2,TRINITY_GG_17519_c97_g1_i1,TRINITY_GG_17519_c97_g5_i1,TRINITY_GG_11674_c10_g1_i1,TRINITY_GG_9616_c12_g1_i1,TRINITY_GG_19990_c30_g1_i1,TRINIT…
		ko05230	Central carbon metabolism in cancer	82	TRINITY_GG_14765_c0_g1_i1,TRINITY_GG_18946_c4_g1_i1,TRINITY_GG_9756_c0_g1_i1,TRINITY_GG_6658_c45_g1_i1,TRINITY_GG_9616_c15_g1_i1,TRINITY_GG_21448_c1_g3_i1,TRINITY_GG_18946_c1_g2_i2,TRINITY_GG_16496_c1_g1_i1,TRINITY_GG_1151_c0_g1_i1,TRINITY_GG_897_c2_g1_i1,TRINITY_GG_16496_c3_g1_i1,TRINITY_GG_11674_c10_g1_i1,TRINITY_GG_18961_c0_g1_i1,TRINITY_GG_9616_c12_g1_i1,TRINITY_GG_18946_c1_g1_i1,TRINITY_GG_1…
		ko05223	Non-small cell lung cancer	76	TRINITY_GG_14765_c0_g1_i1,TRINITY_GG_5164_c11_g2_i1,TRINITY_GG_6658_c45_g1_i1,TRINITY_GG_9740_c13_g1_i1,TRINITY_GG_9616_c15_g1_i1,TRINITY_GG_6981_c3_g2_i1,TRINITY_GG_17519_c97_g3_i3,TRINITY_GG_2268_c0_g1_i1,TRINITY_GG_16496_c1_g1_i1,TRINITY_GG_1151_c0_g1_i1,TRINITY_GG_16496_c3_g1_i1,TRINITY_GG_9366_c0_g2_i2,TRINITY_GG_17519_c97_g1_i1,TRINITY_GG_17519_c97_g5_i1,TRINITY_GG_11674_c10_g1_i1,TRINITY_G…
		ko05221	Acute myeloid leukemia	73	TRINITY_GG_14465_c8_g3_i1,TRINITY_GG_14765_c0_g1_i1,TRINITY_GG_6658_c45_g1_i1,TRINITY_GG_5109_c3_g1_i2,TRINITY_GG_9616_c15_g1_i1,TRINITY_GG_16496_c1_g1_i1,TRINITY_GG_1151_c0_g1_i1,TRINITY_GG_15068_c14_g1_i1,TRINITY_GG_16496_c3_g1_i1,TRINITY_GG_13341_c11_g1_i1,TRINITY_GG_9800_c21_g1_i1,TRINITY_GG_11674_c10_g1_i1,TRINITY_GG_9800_c21_g2_i1,TRINITY_GG_9616_c12_g1_i1,TRINITY_GG_22119_c5_g1_i1,TRINITY_…
		ko05218	Melanoma	73	TRINITY_GG_14765_c0_g1_i1,TRINITY_GG_18946_c4_g1_i1,TRINITY_GG_6658_c45_g1_i1,TRINITY_GG_9740_c13_g1_i1,TRINITY_GG_9616_c15_g1_i1,TRINITY_GG_18946_c1_g2_i2,TRINITY_GG_16496_c1_g1_i1,TRINITY_GG_1151_c0_g1_i1,TRINITY_GG_16496_c3_g1_i1,TRINITY_GG_9366_c0_g2_i2,TRINITY_GG_11674_c10_g1_i1,TRINITY_GG_18961_c0_g1_i1,TRINITY_GG_9616_c12_g1_i1,TRINITY_GG_18946_c1_g1_i1,TRINITY_GG_21306_c0_g1_i1,TRINITY_GG…
		ko05213	Endometrial cancer	70	TRINITY_GG_14765_c0_g1_i1,TRINITY_GG_6658_c45_g1_i1,TRINITY_GG_9740_c13_g1_i1,TRINITY_GG_11642_c2_g1_i2,TRINITY_GG_9616_c15_g1_i1,TRINITY_GG_6981_c3_g2_i1,TRINITY_GG_16496_c1_g1_i1,TRINITY_GG_1151_c0_g1_i1,TRINITY_GG_15068_c14_g1_i1,TRINITY_GG_16496_c3_g1_i1,TRINITY_GG_12420_c2_g1_i1,TRINITY_GG_11674_c10_g1_i1,TRINITY_GG_5117_c1_g1_i1,TRINITY_GG_9616_c12_g1_i1,TRINITY_GG_22119_c5_g1_i1,TRINITY_GG…
		ko05204	Chemical carcinogenesis	54	TRINITY_GG_13623_c3_g1_i1,TRINITY_GG_3654_c0_g1_i1,TRINITY_GG_253_c2_g1_i1,TRINITY_GG_9840_c0_g1_i2,TRINITY_GG_371_c1_g1_i1,TRINITY_GG_15915_c0_g1_i1,TRINITY_GG_7282_c0_g1_i3,TRINITY_GG_16809_c12_g4_i1,TRINITY_GG_14050_c0_g1_i1,TRINITY_GG_8568_c0_g1_i1,TRINITY_GG_14048_c1_g2_i1,TRINITY_GG_3775_c0_g1_i1,TRINITY_GG_1227_c9_g1_i1,TRINITY_GG_6658_c19_g1_i1,TRINITY_GG_10093_c1_g1_i1,TRINITY_GG_5484_c3…
		ko05219	Bladder cancer	46	TRINITY_GG_14765_c0_g1_i1,TRINITY_GG_6036_c4_g3_i1,TRINITY_GG_6658_c45_g1_i1,TRINITY_GG_9740_c13_g1_i1,TRINITY_GG_1151_c0_g1_i1,TRINITY_GG_9366_c0_g2_i2,TRINITY_GG_11674_c10_g1_i1,TRINITY_GG_6036_c4_g2_i1,TRINITY_GG_14162_c10_g1_i1,TRINITY_GG_15771_c1_g1_i1,TRINITY_GG_6036_c4_g1_i1,TRINITY_GG_2133_c1_g1_i4,TRINITY_GG_13579_c0_g2_i1,TRINITY_GG_2007_c0_g1_i1,TRINITY_GG_8726_c3_g1_i1,TRINITY_GG_8726…
		ko05216	Thyroid cancer	42	TRINITY_GG_14765_c0_g1_i1,TRINITY_GG_5164_c11_g2_i1,TRINITY_GG_6658_c45_g1_i1,TRINITY_GG_2268_c0_g1_i1,TRINITY_GG_1151_c0_g1_i1,TRINITY_GG_15068_c14_g1_i1,TRINITY_GG_12106_c1_g1_i1,TRINITY_GG_369_c0_g1_i1,TRINITY_GG_11446_c1_g1_i1,TRINITY_GG_22119_c5_g1_i1,TRINITY_GG_14162_c10_g1_i1,TRINITY_GG_2983_c1_g1_i1,TRINITY_GG_15771_c1_g1_i1,TRINITY_GG_9872_c11_g1_i2,TRINITY_GG_10771_c3_g1_i2,TRINITY_GG_1…
		ko05217	Basal cell carcinoma	39	TRINITY_GG_15720_c2_g1_i1,TRINITY_GG_9542_c0_g1_i1,TRINITY_GG_11642_c2_g1_i2,TRINITY_GG_15068_c14_g1_i1,TRINITY_GG_15720_c0_g1_i1,TRINITY_GG_12420_c2_g1_i1,TRINITY_GG_5117_c1_g1_i1,TRINITY_GG_22119_c5_g1_i1,TRINITY_GG_9872_c11_g1_i2,TRINITY_GG_10054_c0_g1_i1,TRINITY_GG_10771_c3_g1_i2,TRINITY_GG_19630_c8_g1_i2,TRINITY_GG_3684_c0_g1_i5,TRINITY_GG_11170_c1_g1_i1,TRINITY_GG_5123_c0_g1_i1,TRINITY_GG_1…
		Total number of unigene		1214
	Immune diseases	ko05323	Rheumatoid arthritis	116	TRINITY_GG_15596_c0_g1_i1,TRINITY_GG_16517_c2_g2_i1,TRINITY_GG_2263_c11_g1_i1,TRINITY_GG_12933_c0_g1_i1,TRINITY_GG_13968_c0_g1_i2,TRINITY_GG_18675_c15_g2_i1,TRINITY_GG_13621_c3_g1_i1,TRINITY_GG_12934_c0_g1_i1,TRINITY_GG_7616_c1_g1_i1,TRINITY_GG_6629_c0_g1_i1,TRINITY_GG_18675_c8_g1_i1,TRINITY_GG_4555_c80_g5_i2,TRINITY_GG_8285_c1_g1_i1,TRINITY_GG_22341_c0_g1_i1,TRINITY_GG_13621_c7_g1_i3,TRINITY_GG_…
		ko05322	Systemic lupus erythematosus	100	TRINITY_GG_10378_c0_g1_i1,TRINITY_GG_5505_c14_g1_i1,TRINITY_GG_11046_c1_g1_i2,TRINITY_GG_8325_c6_g1_i1,TRINITY_GG_5505_c12_g1_i1,TRINITY_GG_18092_c2_g1_i1,TRINITY_GG_2263_c11_g1_i1,TRINITY_GG_18675_c15_g2_i1,TRINITY_GG_12421_c96_g1_i1,TRINITY_GG_5811_c0_g1_i8,TRINITY_GG_18092_c4_g1_i1,TRINITY_GG_21654_c8_g1_i1,TRINITY_GG_17012_c134_g1_i1,TRINITY_GG_16976_c0_g1_i1,TRINITY_GG_16973_c3_g1_i1,TRINITY…
		ko05321	Inflammatory bowel disease (IBD)	78	TRINITY_GG_8874_c11_g1_i3,TRINITY_GG_19893_c15_g1_i1,TRINITY_GG_2263_c11_g1_i1,TRINITY_GG_18675_c15_g2_i1,TRINITY_GG_14494_c0_g1_i1,TRINITY_GG_19893_c15_g3_i1,TRINITY_GG_12934_c0_g1_i1,TRINITY_GG_19893_c20_g1_i2,TRINITY_GG_9800_c21_g1_i1,TRINITY_GG_9800_c21_g2_i1,TRINITY_GG_18675_c8_g1_i1,TRINITY_GG_14756_c0_g1_i2,TRINITY_GG_8285_c1_g1_i1,TRINITY_GG_22341_c0_g1_i1,TRINITY_GG_8637_c2_g2_i3,TRINITY…
		ko05320	Autoimmune thyroid disease	51	TRINITY_GG_15757_c0_g1_i1,TRINITY_GG_2263_c11_g1_i1,TRINITY_GG_18675_c15_g2_i1,TRINITY_GG_12802_c1_g1_i1,TRINITY_GG_5811_c0_g1_i8,TRINITY_GG_18675_c8_g1_i1,TRINITY_GG_5811_c6_g1_i1,TRINITY_GG_22137_c0_g1_i2,TRINITY_GG_11594_c4_g1_i1,TRINITY_GG_13275_c12_g1_i1,TRINITY_GG_1909_c60_g1_i1,TRINITY_GG_2263_c19_g1_i1,TRINITY_GG_742_c12_g1_i1,TRINITY_GG_742_c16_g1_i1,TRINITY_GG_13275_c14_g1_i1,TRINITY_GG…
		ko05340	Primary immunodeficiency	51	TRINITY_GG_8703_c0_g2_i1,TRINITY_GG_1202_c45_g1_i2,TRINITY_GG_8703_c0_g1_i1,TRINITY_GG_5811_c0_g1_i8,TRINITY_GG_19810_c0_g1_i1,TRINITY_GG_6661_c0_g1_i3,TRINITY_GG_8702_c0_g2_i1,TRINITY_GG_2865_c4_g2_i1,TRINITY_GG_22561_c1_g1_i1,TRINITY_GG_5811_c6_g1_i1,TRINITY_GG_21010_c14_g1_i1,TRINITY_GG_1909_c56_g1_i2,TRINITY_GG_18122_c40_g3_i1,TRINITY_GG_13275_c12_g1_i1,TRINITY_GG_19810_c0_g2_i4,TRINITY_GG_13…
		ko05330	Allograft rejection	49	TRINITY_GG_2263_c11_g1_i1,TRINITY_GG_18675_c15_g2_i1,TRINITY_GG_12802_c1_g1_i1,TRINITY_GG_5811_c0_g1_i8,TRINITY_GG_18675_c8_g1_i1,TRINITY_GG_5811_c6_g1_i1,TRINITY_GG_11594_c4_g1_i1,TRINITY_GG_13275_c12_g1_i1,TRINITY_GG_1909_c60_g1_i1,TRINITY_GG_2263_c19_g1_i1,TRINITY_GG_742_c12_g1_i1,TRINITY_GG_742_c16_g1_i1,TRINITY_GG_13275_c14_g1_i1,TRINITY_GG_1532_c1_g2_i1,TRINITY_GG_1909_c63_g1_i1,TRINITY_GG_…
		ko05310	Asthma	42	TRINITY_GG_2263_c11_g1_i1,TRINITY_GG_18675_c15_g2_i1,TRINITY_GG_5811_c0_g1_i8,TRINITY_GG_18675_c8_g1_i1,TRINITY_GG_5811_c6_g1_i1,TRINITY_GG_13275_c12_g1_i1,TRINITY_GG_1909_c60_g1_i1,TRINITY_GG_4433_c0_g1_i2,TRINITY_GG_2263_c19_g1_i1,TRINITY_GG_13275_c14_g1_i1,TRINITY_GG_1909_c63_g1_i1,TRINITY_GG_12826_c31_g1_i1,TRINITY_GG_18675_c10_g2_i1,TRINITY_GG_2252_c1_g1_i1,TRINITY_GG_13275_c12_g2_i1,TRINITY…
		ko05332	Graft-versus-host disease	41	TRINITY_GG_970_c1_g1_i1,TRINITY_GG_2263_c11_g1_i1,TRINITY_GG_18675_c15_g2_i1,TRINITY_GG_12802_c1_g1_i1,TRINITY_GG_18675_c8_g1_i1,TRINITY_GG_22341_c0_g1_i1,TRINITY_GG_11594_c4_g1_i1,TRINITY_GG_1909_c60_g1_i1,TRINITY_GG_2263_c19_g1_i1,TRINITY_GG_742_c12_g1_i1,TRINITY_GG_742_c16_g1_i1,TRINITY_GG_1532_c1_g2_i1,TRINITY_GG_1909_c63_g1_i1,TRINITY_GG_12826_c31_g1_i1,TRINITY_GG_1532_c1_g1_i2,TRINITY_GG_18…
		Total number of unigene		274
	Neurodegenerative diseases	ko05016	Huntington's disease	280	TRINITY_GG_13962_c3_g1_i1,TRINITY_GG_17803_c0_g1_i4,TRINITY_GG_17433_c0_g1_i1,TRINITY_GG_1351_c1_g1_i1,TRINITY_GG_11211_c1_g1_i1,TRINITY_GG_4605_c16_g1_i1,TRINITY_GG_13615_c0_g1_i1,TRINITY_GG_13343_c2_g1_i1,TRINITY_GG_4605_c12_g1_i1,TRINITY_GG_15069_c0_g1_i1,TRINITY_GG_17443_c7_g1_i2,TRINITY_GG_15035_c0_g3_i1,TRINITY_GG_12703_c0_g1_i1,TRINITY_GG_18479_c2_g1_i1,TRINITY_GG_13962_c1_g2_i1,TRINITY_GG…
		ko05010	Alzheimer's disease	257	TRINITY_GG_17433_c0_g1_i1,TRINITY_GG_14393_c2_g1_i1,TRINITY_GG_11211_c1_g1_i1,TRINITY_GG_461_c2_g1_i1,TRINITY_GG_12542_c8_g1_i1,TRINITY_GG_13615_c0_g1_i1,TRINITY_GG_13343_c2_g1_i1,TRINITY_GG_6658_c45_g1_i1,TRINITY_GG_1209_c9_g1_i1,TRINITY_GG_15035_c0_g3_i1,TRINITY_GG_11642_c2_g1_i2,TRINITY_GG_12703_c0_g1_i1,TRINITY_GG_18479_c2_g1_i1,TRINITY_GG_19453_c2_g3_i1,TRINITY_GG_13598_c0_g2_i1,TRINITY_GG_1…
		ko05012	Parkinson's disease	188	TRINITY_GG_2049_c0_g1_i1,TRINITY_GG_17433_c0_g1_i1,TRINITY_GG_11211_c1_g1_i1,TRINITY_GG_13615_c0_g1_i1,TRINITY_GG_13343_c2_g1_i1,TRINITY_GG_15069_c0_g1_i1,TRINITY_GG_21264_c3_g2_i1,TRINITY_GG_15035_c0_g3_i1,TRINITY_GG_12703_c0_g1_i1,TRINITY_GG_12208_c3_g1_i1,TRINITY_GG_18479_c2_g1_i1,TRINITY_GG_12279_c4_g2_i1,TRINITY_GG_19453_c2_g3_i1,TRINITY_GG_10160_c2_g3_i1,TRINITY_GG_10160_c2_g1_i1,TRINITY_GG…
		ko05014	Amyotrophic lateral sclerosis (ALS)	66	TRINITY_GG_2009_c15_g1_i1,TRINITY_GG_1209_c9_g1_i1,TRINITY_GG_15827_c2_g1_i1,TRINITY_GG_10160_c2_g3_i1,TRINITY_GG_10160_c2_g1_i1,TRINITY_GG_16535_c21_g1_i3,TRINITY_GG_13699_c7_g1_i1,TRINITY_GG_13360_c2_g4_i1,TRINITY_GG_17935_c21_g1_i1,TRINITY_GG_8293_c14_g2_i1,TRINITY_GG_3451_c19_g1_i1,TRINITY_GG_1600_c1_g1_i1,TRINITY_GG_5316_c2_g1_i1,TRINITY_GG_19545_c1_g1_i1,TRINITY_GG_2009_c23_g6_i1,TRINITY_GG…
		ko05020	Prion diseases	49	TRINITY_GG_14765_c0_g1_i1,TRINITY_GG_6658_c45_g1_i1,TRINITY_GG_12208_c3_g1_i1,TRINITY_GG_1778_c5_g1_i2,TRINITY_GG_3122_c6_g1_i1,TRINITY_GG_1151_c0_g1_i1,TRINITY_GG_2181_c39_g1_i1,TRINITY_GG_17012_c134_g1_i1,TRINITY_GG_17935_c21_g1_i1,TRINITY_GG_8293_c14_g2_i1,TRINITY_GG_22341_c0_g1_i1,TRINITY_GG_14162_c10_g1_i1,TRINITY_GG_2181_c44_g1_i1,TRINITY_GG_4822_c0_g1_i2,TRINITY_GG_7108_c2_g1_i1,TRINITY_GG…
		Total number of unigene		480
	Substance dependence	ko05034	Alcoholism	140	TRINITY_GG_12903_c17_g1_i1,TRINITY_GG_14765_c0_g1_i1,TRINITY_GG_12542_c8_g1_i1,TRINITY_GG_10378_c0_g1_i1,TRINITY_GG_20244_c1_g1_i1,TRINITY_GG_8325_c6_g1_i1,TRINITY_GG_6658_c45_g1_i1,TRINITY_GG_14572_c0_g1_i2,TRINITY_GG_12279_c4_g2_i1,TRINITY_GG_1151_c0_g1_i1,TRINITY_GG_400_c1_g1_i1,TRINITY_GG_5252_c0_g1_i1,TRINITY_GG_19168_c2_g2_i1,TRINITY_GG_1916_c6_g2_i1,TRINITY_GG_16976_c0_g1_i1,TRINITY_GG_116…
		ko05032	Morphine addiction	82	TRINITY_GG_12903_c17_g1_i1,TRINITY_GG_14572_c0_g1_i2,TRINITY_GG_12208_c3_g1_i1,TRINITY_GG_12279_c4_g2_i1,TRINITY_GG_17519_c97_g3_i3,TRINITY_GG_13612_c13_g1_i1,TRINITY_GG_8413_c28_g1_i1,TRINITY_GG_5252_c0_g1_i1,TRINITY_GG_12081_c2_g1_i1,TRINITY_GG_17519_c97_g1_i1,TRINITY_GG_17519_c97_g5_i1,TRINITY_GG_22612_c5_g1_i1,TRINITY_GG_13826_c7_g1_i1,TRINITY_GG_872_c2_g4_i1,TRINITY_GG_11141_c1_g1_i2,TRINITY…
		ko05031	Amphetamine addiction	58	TRINITY_GG_12542_c8_g1_i1,TRINITY_GG_20244_c1_g1_i1,TRINITY_GG_12208_c3_g1_i1,TRINITY_GG_12933_c0_g1_i1,TRINITY_GG_17519_c97_g3_i3,TRINITY_GG_400_c1_g1_i1,TRINITY_GG_1916_c6_g2_i1,TRINITY_GG_17519_c97_g1_i1,TRINITY_GG_17519_c97_g5_i1,TRINITY_GG_3451_c19_g1_i1,TRINITY_GG_18967_c1_g1_i2,TRINITY_GG_8285_c1_g1_i1,TRINITY_GG_7108_c2_g1_i1,TRINITY_GG_4114_c4_g1_i4,TRINITY_GG_10367_c12_g2_i1,TRINITY_GG_…
		ko05030	Cocaine addiction	42	TRINITY_GG_12208_c3_g1_i1,TRINITY_GG_12279_c4_g2_i1,TRINITY_GG_400_c1_g1_i1,TRINITY_GG_1916_c6_g2_i1,TRINITY_GG_9800_c21_g1_i1,TRINITY_GG_9800_c21_g2_i1,TRINITY_GG_18967_c1_g1_i2,TRINITY_GG_8285_c1_g1_i1,TRINITY_GG_13431_c26_g1_i1,TRINITY_GG_7108_c2_g1_i1,TRINITY_GG_4114_c4_g1_i4,TRINITY_GG_10367_c12_g2_i1,TRINITY_GG_19477_c3_g1_i1,TRINITY_GG_13442_c0_g1_i1,TRINITY_GG_10367_c12_g1_i1,TRINITY_GG_3…
		ko05033	Nicotine addiction	8	TRINITY_GG_12081_c2_g1_i1,TRINITY_GG_12073_c3_g1_i1,TRINITY_GG_12081_c2_g2_i2,TRINITY_GG_12081_c0_g1_i1,TRINITY_GG_12075_c0_g1_i1,TRINITY_GG_12081_c1_g1_i1,TRINITY_GG_12073_c1_g1_i1,TRINITY_GG_12081_c2_g3_i1
		Total number of unigene		216
	Cardiovascular diseases	ko05414	Dilated cardiomyopathy	90	TRINITY_GG_4443_c1_g1_i1,TRINITY_GG_4587_c0_g1_i1,TRINITY_GG_12208_c3_g1_i1,TRINITY_GG_9678_c3_g1_i1,TRINITY_GG_2410_c4_g1_i1,TRINITY_GG_3664_c0_g1_i1,TRINITY_GG_4395_c0_g1_i1,TRINITY_GG_78_c1_g1_i2,TRINITY_GG_12934_c0_g1_i1,TRINITY_GG_12106_c1_g1_i1,TRINITY_GG_22612_c5_g1_i1,TRINITY_GG_3658_c0_g1_i1,TRINITY_GG_11445_c0_g1_i1,TRINITY_GG_4124_c2_g2_i1,TRINITY_GG_13275_c12_g1_i1,TRINITY_GG_12806_c4…
		ko05416	Viral myocarditis	84	TRINITY_GG_163_c8_g2_i3,TRINITY_GG_2263_c11_g1_i1,TRINITY_GG_1778_c5_g1_i2,TRINITY_GG_18675_c15_g2_i1,TRINITY_GG_10160_c2_g3_i1,TRINITY_GG_10160_c2_g1_i1,TRINITY_GG_5811_c0_g1_i8,TRINITY_GG_22049_c0_g1_i5,TRINITY_GG_18675_c8_g1_i1,TRINITY_GG_5811_c6_g1_i1,TRINITY_GG_163_c8_g1_i1,TRINITY_GG_11594_c4_g1_i1,TRINITY_GG_1597_c5_g1_i4,TRINITY_GG_13275_c12_g1_i1,TRINITY_GG_1909_c60_g1_i1,TRINITY_GG_1186…
		ko05410	Hypertrophic cardiomyopathy (HCM)	77	TRINITY_GG_4443_c1_g1_i1,TRINITY_GG_4587_c0_g1_i1,TRINITY_GG_9678_c3_g1_i1,TRINITY_GG_2410_c4_g1_i1,TRINITY_GG_22580_c11_g1_i4,TRINITY_GG_4395_c0_g1_i1,TRINITY_GG_78_c1_g1_i2,TRINITY_GG_12934_c0_g1_i1,TRINITY_GG_12106_c1_g1_i1,TRINITY_GG_11445_c0_g1_i1,TRINITY_GG_4124_c2_g2_i1,TRINITY_GG_19004_c5_g2_i1,TRINITY_GG_868_c9_g1_i1,TRINITY_GG_4392_c0_g1_i1,TRINITY_GG_20853_c1_g1_i1,TRINITY_GG_8830_c1_g…
		ko05412	Arrhythmogenic right ventricular cardiomyopathy (ARVC)	66	TRINITY_GG_4443_c1_g1_i1,TRINITY_GG_4587_c0_g1_i1,TRINITY_GG_18092_c2_g1_i1,TRINITY_GG_9678_c3_g1_i1,TRINITY_GG_2410_c4_g1_i1,TRINITY_GG_15068_c14_g1_i1,TRINITY_GG_4395_c0_g1_i1,TRINITY_GG_78_c1_g1_i2,TRINITY_GG_18092_c4_g1_i1,TRINITY_GG_11445_c0_g1_i1,TRINITY_GG_4124_c2_g2_i1,TRINITY_GG_22119_c5_g1_i1,TRINITY_GG_9872_c11_g1_i2,TRINITY_GG_868_c9_g1_i1,TRINITY_GG_4392_c0_g1_i1,TRINITY_GG_20853_c1_…
		Total number of unigene		180
	Endocrine and metabolic diseases	ko04932	Non-alcoholic fatty liver disease (NAFLD)	194	TRINITY_GG_17433_c0_g1_i1,TRINITY_GG_11211_c1_g1_i1,TRINITY_GG_5164_c11_g2_i1,TRINITY_GG_13615_c0_g1_i1,TRINITY_GG_13343_c2_g1_i1,TRINITY_GG_2572_c0_g1_i1,TRINITY_GG_8376_c0_g1_i1,TRINITY_GG_1209_c9_g1_i1,TRINITY_GG_15035_c0_g3_i1,TRINITY_GG_11642_c2_g1_i2,TRINITY_GG_18479_c2_g1_i1,TRINITY_GG_9616_c15_g1_i1,TRINITY_GG_19453_c2_g3_i1,TRINITY_GG_10160_c2_g3_i1,TRINITY_GG_79_c0_g1_i1,TRINITY_GG_1016…
		ko04930	Type II diabetes mellitus	55	TRINITY_GG_6658_c45_g1_i1,TRINITY_GG_9616_c15_g1_i1,TRINITY_GG_79_c0_g1_i1,TRINITY_GG_16496_c1_g1_i1,TRINITY_GG_1151_c0_g1_i1,TRINITY_GG_16496_c3_g1_i1,TRINITY_GG_12081_c2_g1_i1,TRINITY_GG_11831_c6_g1_i1,TRINITY_GG_9616_c12_g1_i1,TRINITY_GG_14162_c10_g1_i1,TRINITY_GG_16006_c0_g1_i1,TRINITY_GG_12729_c0_g1_i1,TRINITY_GG_2583_c27_g1_i12,TRINITY_GG_2709_c3_g1_i1,TRINITY_GG_3556_c2_g1_i4,TRINITY_GG_78…
		ko04940	Type I diabetes mellitus	46	TRINITY_GG_2263_c11_g1_i1,TRINITY_GG_18675_c15_g2_i1,TRINITY_GG_1443_c0_g1_i1,TRINITY_GG_12802_c1_g1_i1,TRINITY_GG_18675_c8_g1_i1,TRINITY_GG_22341_c0_g1_i1,TRINITY_GG_11594_c4_g1_i1,TRINITY_GG_1559_c0_g1_i1,TRINITY_GG_1909_c60_g1_i1,TRINITY_GG_2263_c19_g1_i1,TRINITY_GG_742_c12_g1_i1,TRINITY_GG_742_c16_g1_i1,TRINITY_GG_1532_c1_g2_i1,TRINITY_GG_1909_c63_g1_i1,TRINITY_GG_12826_c31_g1_i1,TRINITY_GG_1…
		ko04950	Maturity onset diabetes of the young	12	TRINITY_GG_3527_c2_g1_i1,TRINITY_GG_79_c0_g1_i1,TRINITY_GG_7245_c0_g1_i1,TRINITY_GG_14425_c1_g1_i1,TRINITY_GG_16006_c0_g1_i1,TRINITY_GG_3536_c0_g1_i1,TRINITY_GG_3527_c3_g1_i1,TRINITY_GG_16006_c1_g1_i1,TRINITY_GG_14413_c0_g1_i1,TRINITY_GG_14413_c1_g1_i1,TRINITY_GG_6076_c0_g1_i1,TRINITY_GG_6076_c1_g1_i1
		Total number of unigene		275
	Infectious diseases	ko05166	HTLV-I infection	338	TRINITY_GG_15720_c2_g1_i1,TRINITY_GG_8703_c0_g2_i1,TRINITY_GG_8940_c5_g1_i6,TRINITY_GG_14431_c0_g1_i1,TRINITY_GG_16590_c7_g2_i1,TRINITY_GG_9542_c0_g1_i1,TRINITY_GG_14379_c0_g2_i3,TRINITY_GG_15069_c0_g1_i1,TRINITY_GG_10584_c1_g1_i1,TRINITY_GG_11748_c0_g1_i1,TRINITY_GG_1209_c9_g1_i1,TRINITY_GG_17443_c7_g1_i2,TRINITY_GG_11642_c2_g1_i2,TRINITY_GG_12208_c3_g1_i1,TRINITY_GG_7032_c7_g1_i1,TRINITY_GG_855…
		ko05169	Epstein-Barr virus infection	292	TRINITY_GG_2113_c4_g1_i2,TRINITY_GG_2009_c15_g1_i1,TRINITY_GG_17803_c0_g1_i4,TRINITY_GG_17717_c0_g1_i1,TRINITY_GG_6766_c0_g1_i1,TRINITY_GG_13912_c0_g1_i1,TRINITY_GG_3409_c2_g1_i1,TRINITY_GG_13547_c10_g1_i1,TRINITY_GG_17443_c7_g1_i2,TRINITY_GG_11642_c2_g1_i2,TRINITY_GG_12208_c3_g1_i1,TRINITY_GG_9559_c19_g1_i1,TRINITY_GG_13912_c0_g2_i1,TRINITY_GG_20847_c4_g1_i1,TRINITY_GG_7032_c7_g1_i1,TRINITY_GG_8…
		ko05168	Herpes simplex infection	235	TRINITY_GG_2113_c4_g1_i2,TRINITY_GG_14465_c8_g3_i1,TRINITY_GG_16567_c1_g1_i4,TRINITY_GG_15580_c0_g1_i1,TRINITY_GG_16430_c2_g2_i1,TRINITY_GG_12694_c1_g1_i2,TRINITY_GG_14005_c2_g2_i1,TRINITY_GG_7898_c0_g1_i1,TRINITY_GG_18369_c2_g1_i1,TRINITY_GG_16029_c2_g1_i1,TRINITY_GG_12640_c2_g1_i1,TRINITY_GG_1209_c9_g1_i1,TRINITY_GG_17443_c7_g1_i2,TRINITY_GG_7032_c7_g1_i1,TRINITY_GG_2263_c11_g1_i1,TRINITY_GG_12…
		ko05164	Influenza A	219	TRINITY_GG_2009_c15_g1_i1,TRINITY_GG_14465_c8_g3_i1,TRINITY_GG_14765_c0_g1_i1,TRINITY_GG_11042_c7_g1_i1,TRINITY_GG_9930_c0_g1_i1,TRINITY_GG_15069_c0_g1_i1,TRINITY_GG_12640_c2_g1_i1,TRINITY_GG_6658_c45_g1_i1,TRINITY_GG_5603_c2_g1_i1,TRINITY_GG_1209_c9_g1_i1,TRINITY_GG_11642_c2_g1_i2,TRINITY_GG_21314_c1_g1_i1,TRINITY_GG_7032_c7_g1_i1,TRINITY_GG_8557_c2_g1_i1,TRINITY_GG_9616_c15_g1_i1,TRINITY_GG_226…
		ko05152	Tuberculosis	208	TRINITY_GG_2009_c15_g1_i1,TRINITY_GG_895_c1_g1_i1,TRINITY_GG_4555_c58_g1_i1,TRINITY_GG_12542_c8_g1_i1,TRINITY_GG_5505_c14_g1_i1,TRINITY_GG_8874_c11_g1_i3,TRINITY_GG_16517_c2_g2_i1,TRINITY_GG_5505_c12_g1_i1,TRINITY_GG_6658_c45_g1_i1,TRINITY_GG_1209_c9_g1_i1,TRINITY_GG_7032_c7_g1_i1,TRINITY_GG_6658_c41_g1_i1,TRINITY_GG_2263_c11_g1_i1,TRINITY_GG_5196_c3_g1_i1,TRINITY_GG_13968_c0_g1_i2,TRINITY_GG_101…
		ko05161	Hepatitis B	208	TRINITY_GG_14765_c0_g1_i1,TRINITY_GG_13912_c0_g1_i1,TRINITY_GG_6036_c4_g3_i1,TRINITY_GG_6658_c45_g1_i1,TRINITY_GG_13912_c0_g2_i1,TRINITY_GG_7032_c7_g1_i1,TRINITY_GG_8557_c2_g1_i1,TRINITY_GG_9616_c15_g1_i1,TRINITY_GG_12933_c0_g1_i1,TRINITY_GG_10160_c2_g3_i1,TRINITY_GG_8745_c19_g1_i1,TRINITY_GG_10160_c2_g1_i1,TRINITY_GG_16535_c21_g1_i3,TRINITY_GG_17519_c97_g3_i3,TRINITY_GG_16496_c1_g1_i1,TRINITY_GG…
		ko05162	Measles	167	TRINITY_GG_2113_c4_g1_i2,TRINITY_GG_8703_c0_g2_i1,TRINITY_GG_14916_c47_g1_i1,TRINITY_GG_12640_c2_g1_i1,TRINITY_GG_11642_c2_g1_i2,TRINITY_GG_21314_c1_g1_i1,TRINITY_GG_9616_c15_g1_i1,TRINITY_GG_1778_c5_g1_i2,TRINITY_GG_18675_c15_g2_i1,TRINITY_GG_6127_c5_g1_i1,TRINITY_GG_8703_c0_g1_i1,TRINITY_GG_16496_c1_g1_i1,TRINITY_GG_5819_c1_g1_i2,TRINITY_GG_8702_c0_g2_i1,TRINITY_GG_16496_c3_g1_i1,TRINITY_GG_179…
		ko05160	Hepatitis C	153	TRINITY_GG_2009_c15_g1_i1,TRINITY_GG_3568_c8_g1_i1,TRINITY_GG_5164_c11_g2_i1,TRINITY_GG_12640_c2_g1_i1,TRINITY_GG_6658_c45_g1_i1,TRINITY_GG_1209_c9_g1_i1,TRINITY_GG_9740_c13_g1_i1,TRINITY_GG_11642_c2_g1_i2,TRINITY_GG_9616_c15_g1_i1,TRINITY_GG_6981_c3_g2_i1,TRINITY_GG_16496_c1_g1_i1,TRINITY_GG_8403_c3_g1_i1,TRINITY_GG_1151_c0_g1_i1,TRINITY_GG_5819_c1_g1_i2,TRINITY_GG_3271_c0_g1_i2,TRINITY_GG_18728…
		ko05145	Toxoplasmosis	151	TRINITY_GG_2113_c4_g1_i2,TRINITY_GG_11998_c6_g1_i1,TRINITY_GG_2009_c15_g1_i1,TRINITY_GG_6658_c45_g1_i1,TRINITY_GG_1209_c9_g1_i1,TRINITY_GG_12279_c4_g2_i1,TRINITY_GG_9616_c15_g1_i1,TRINITY_GG_2263_c11_g1_i1,TRINITY_GG_6981_c3_g2_i1,TRINITY_GG_10160_c2_g3_i1,TRINITY_GG_10160_c2_g1_i1,TRINITY_GG_5811_c0_g1_i8,TRINITY_GG_16496_c1_g1_i1,TRINITY_GG_1151_c0_g1_i1,TRINITY_GG_14916_c43_g2_i1,TRINITY_GG_16…
		ko05142	Chagas disease (American trypanosomiasis)	149	TRINITY_GG_2009_c15_g1_i1,TRINITY_GG_3568_c8_g1_i1,TRINITY_GG_8703_c0_g2_i1,TRINITY_GG_6658_c45_g1_i1,TRINITY_GG_11748_c0_g1_i1,TRINITY_GG_1209_c9_g1_i1,TRINITY_GG_12279_c4_g2_i1,TRINITY_GG_8557_c2_g1_i1,TRINITY_GG_9616_c15_g1_i1,TRINITY_GG_12933_c0_g1_i1,TRINITY_GG_13598_c0_g2_i1,TRINITY_GG_18675_c15_g2_i1,TRINITY_GG_8703_c0_g1_i1,TRINITY_GG_16496_c1_g1_i1,TRINITY_GG_1151_c0_g1_i1,TRINITY_GG_327…
		ko05134	Legionellosis	142	TRINITY_GG_8893_c1_g1_i1,TRINITY_GG_2146_c1_g2_i1,TRINITY_GG_13362_c1_g1_i1,TRINITY_GG_3567_c0_g1_i3,TRINITY_GG_10160_c2_g3_i1,TRINITY_GG_10160_c2_g1_i1,TRINITY_GG_16535_c21_g1_i3,TRINITY_GG_21023_c0_g1_i1,TRINITY_GG_15330_c7_g1_i1,TRINITY_GG_2638_c0_g1_i1,TRINITY_GG_22034_c1_g1_i1,TRINITY_GG_22079_c5_g1_i1,TRINITY_GG_11345_c2_g1_i1,TRINITY_GG_9800_c21_g1_i1,TRINITY_GG_15470_c1_g1_i1,TRINITY_GG_1…
		ko05132	Salmonella infection	139	TRINITY_GG_2009_c15_g1_i1,TRINITY_GG_5359_c0_g1_i3,TRINITY_GG_5025_c0_g1_i1,TRINITY_GG_4944_c5_g3_i1,TRINITY_GG_6658_c45_g1_i1,TRINITY_GG_2572_c0_g1_i1,TRINITY_GG_12933_c0_g1_i1,TRINITY_GG_10222_c0_g1_i1,TRINITY_GG_1151_c0_g1_i1,TRINITY_GG_7923_c0_g2_i1,TRINITY_GG_9800_c21_g1_i1,TRINITY_GG_3531_c16_g1_i1,TRINITY_GG_4904_c0_g1_i3,TRINITY_GG_13187_c5_g7_i1,TRINITY_GG_9800_c21_g2_i1,TRINITY_GG_8247_…
		ko05131	Shigellosis	122	TRINITY_GG_2009_c15_g1_i1,TRINITY_GG_8874_c11_g1_i3,TRINITY_GG_4944_c5_g3_i1,TRINITY_GG_9642_c10_g1_i1,TRINITY_GG_6658_c45_g1_i1,TRINITY_GG_2572_c0_g1_i1,TRINITY_GG_1151_c0_g1_i1,TRINITY_GG_9642_c4_g1_i1,TRINITY_GG_9800_c21_g1_i1,TRINITY_GG_3531_c16_g1_i1,TRINITY_GG_9642_c15_g1_i1,TRINITY_GG_9800_c21_g2_i1,TRINITY_GG_22076_c36_g1_i1,TRINITY_GG_13026_c3_g1_i1,TRINITY_GG_14162_c10_g1_i1,TRINITY_GG_…
		ko05100	Bacterial invasion of epithelial cells	116	TRINITY_GG_1841_c2_g1_i1,TRINITY_GG_4944_c5_g3_i1,TRINITY_GG_17894_c0_g1_i1,TRINITY_GG_2572_c0_g1_i1,TRINITY_GG_9616_c15_g1_i1,TRINITY_GG_4373_c34_g1_i1,TRINITY_GG_15311_c18_g1_i1,TRINITY_GG_16496_c1_g1_i1,TRINITY_GG_16496_c3_g1_i1,TRINITY_GG_7218_c7_g1_i1,TRINITY_GG_3531_c16_g1_i1,TRINITY_GG_9616_c12_g1_i1,TRINITY_GG_1471_c20_g1_i1,TRINITY_GG_20006_c0_g1_i1,TRINITY_GG_868_c9_g1_i1,TRINITY_GG_208…
		ko05146	Amoebiasis	110	TRINITY_GG_11998_c6_g1_i1,TRINITY_GG_4555_c58_g1_i1,TRINITY_GG_5359_c0_g1_i3,TRINITY_GG_7783_c9_g1_i1,TRINITY_GG_12208_c3_g1_i1,TRINITY_GG_17918_c1_g1_i1,TRINITY_GG_18092_c2_g1_i1,TRINITY_GG_9616_c15_g1_i1,TRINITY_GG_13598_c0_g2_i1,TRINITY_GG_17519_c97_g3_i3,TRINITY_GG_16496_c1_g1_i1,TRINITY_GG_16496_c3_g1_i1,TRINITY_GG_18092_c4_g1_i1,TRINITY_GG_12934_c0_g1_i1,TRINITY_GG_9800_c21_g1_i1,TRINITY_GG…
		ko05140	Leishmaniasis	98	TRINITY_GG_2113_c4_g1_i2,TRINITY_GG_2009_c15_g1_i1,TRINITY_GG_5505_c14_g1_i1,TRINITY_GG_5505_c12_g1_i1,TRINITY_GG_6658_c45_g1_i1,TRINITY_GG_2263_c11_g1_i1,TRINITY_GG_12933_c0_g1_i1,TRINITY_GG_1151_c0_g1_i1,TRINITY_GG_12934_c0_g1_i1,TRINITY_GG_9800_c21_g1_i1,TRINITY_GG_1212_c5_g1_i2,TRINITY_GG_9800_c21_g2_i1,TRINITY_GG_8285_c1_g1_i1,TRINITY_GG_22341_c0_g1_i1,TRINITY_GG_371_c1_g1_i1,TRINITY_GG_1302…
		ko05133	Pertussis	97	TRINITY_GG_2009_c15_g1_i1,TRINITY_GG_15596_c0_g1_i1,TRINITY_GG_12542_c8_g1_i1,TRINITY_GG_6658_c45_g1_i1,TRINITY_GG_13520_c0_g1_i1,TRINITY_GG_12279_c4_g2_i1,TRINITY_GG_12933_c0_g1_i1,TRINITY_GG_8745_c19_g1_i1,TRINITY_GG_1151_c0_g1_i1,TRINITY_GG_17945_c3_g1_i1,TRINITY_GG_9800_c21_g1_i1,TRINITY_GG_8745_c26_g1_i1,TRINITY_GG_9800_c21_g2_i1,TRINITY_GG_8285_c1_g1_i1,TRINITY_GG_14969_c2_g1_i1,TRINITY_GG_…
		ko05120	Epithelial cell signaling in Helicobacter pylori infection	93	TRINITY_GG_2009_c15_g1_i1,TRINITY_GG_14005_c2_g2_i1,TRINITY_GG_16517_c2_g2_i1,TRINITY_GG_2572_c0_g1_i1,TRINITY_GG_8557_c2_g1_i1,TRINITY_GG_13968_c0_g1_i2,TRINITY_GG_4727_c9_g1_i2,TRINITY_GG_9161_c13_g2_i1,TRINITY_GG_13621_c3_g1_i1,TRINITY_GG_9800_c21_g1_i1,TRINITY_GG_3531_c16_g1_i1,TRINITY_GG_9800_c21_g2_i1,TRINITY_GG_6629_c0_g1_i1,TRINITY_GG_4555_c80_g5_i2,TRINITY_GG_8285_c1_g1_i1,TRINITY_GG_136…
		ko05130	Pathogenic Escherichia coli infection	78	TRINITY_GG_4944_c5_g3_i1,TRINITY_GG_2572_c0_g1_i1,TRINITY_GG_1778_c5_g1_i2,TRINITY_GG_9057_c0_g1_i1,TRINITY_GG_3531_c16_g1_i1,TRINITY_GG_97_c9_g1_i6,TRINITY_GG_10516_c2_g1_i1,TRINITY_GG_22076_c36_g1_i1,TRINITY_GG_1471_c20_g1_i1,TRINITY_GG_20006_c0_g1_i1,TRINITY_GG_1159_c4_g1_i1,TRINITY_GG_20853_c1_g1_i1,TRINITY_GG_21666_c5_g1_i3,TRINITY_GG_10771_c3_g1_i2,TRINITY_GG_4782_c1_g1_i1,TRINITY_GG_9377_c…
		ko05150	Staphylococcus aureus infection	75	TRINITY_GG_5505_c14_g1_i1,TRINITY_GG_5505_c12_g1_i1,TRINITY_GG_2263_c11_g1_i1,TRINITY_GG_18675_c15_g2_i1,TRINITY_GG_18675_c8_g1_i1,TRINITY_GG_13275_c12_g1_i1,TRINITY_GG_1909_c60_g1_i1,TRINITY_GG_11864_c24_g1_i1,TRINITY_GG_2263_c19_g1_i1,TRINITY_GG_11864_c24_g2_i1,TRINITY_GG_13275_c14_g1_i1,TRINITY_GG_9669_c3_g1_i1,TRINITY_GG_9254_c2_g1_i1,TRINITY_GG_5364_c2_g1_i1,TRINITY_GG_5509_c2_g1_i2,TRINITY_…
		ko05110	Vibrio cholerae infection	67	TRINITY_GG_13912_c1_g1_i1,TRINITY_GG_1920_c0_g1_i1,TRINITY_GG_16517_c2_g2_i1,TRINITY_GG_12791_c2_g1_i1,TRINITY_GG_12208_c3_g1_i1,TRINITY_GG_13968_c0_g1_i2,TRINITY_GG_17519_c97_g3_i3,TRINITY_GG_13621_c3_g1_i1,TRINITY_GG_17519_c97_g1_i1,TRINITY_GG_17519_c97_g5_i1,TRINITY_GG_22612_c5_g1_i1,TRINITY_GG_13763_c0_g1_i1,TRINITY_GG_9183_c1_g1_i1,TRINITY_GG_6629_c0_g1_i1,TRINITY_GG_14951_c3_g1_i1,TRINITY_G…
		ko05144	Malaria	67	TRINITY_GG_6748_c98_g1_i1,TRINITY_GG_16424_c0_g1_i1,TRINITY_GG_18675_c15_g2_i1,TRINITY_GG_5811_c0_g1_i8,TRINITY_GG_4321_c2_g1_i4,TRINITY_GG_12934_c0_g1_i1,TRINITY_GG_18675_c8_g1_i1,TRINITY_GG_5811_c6_g1_i1,TRINITY_GG_13953_c1_g1_i1,TRINITY_GG_11864_c24_g1_i1,TRINITY_GG_6337_c2_g1_i2,TRINITY_GG_11864_c24_g2_i1,TRINITY_GG_19636_c0_g2_i1,TRINITY_GG_194_c0_g2_i1,TRINITY_GG_16360_c7_g1_i1,TRINITY_GG_1…
		ko05143	African trypanosomiasis	43	TRINITY_GG_6748_c98_g1_i1,TRINITY_GG_8483_c0_g1_i1,TRINITY_GG_13598_c0_g2_i1,TRINITY_GG_17519_c97_g3_i3,TRINITY_GG_17519_c97_g1_i1,TRINITY_GG_13598_c0_g1_i1,TRINITY_GG_17519_c97_g5_i1,TRINITY_GG_13275_c12_g1_i1,TRINITY_GG_13598_c0_g3_i1,TRINITY_GG_11864_c24_g1_i1,TRINITY_GG_11864_c24_g2_i1,TRINITY_GG_18488_c0_g1_i1,TRINITY_GG_742_c12_g1_i1,TRINITY_GG_742_c16_g1_i1,TRINITY_GG_17463_c4_g1_i1,TRINIT…
		Total number of unigene		1447
	Total number of unigene			2695
