# Supplementary material for: Characterization of the peripheral blood transcriptome and adaptive evolution of the MHC I and TLR gene families in the wolf (Canis lupus)
Source: BMC Genomics. 2017 Aug 7;18:584. doi: 10.1186/s12864-017-3983-0 (PMC5545864; doi:10.1186/s12864-017-3983-0)
Supplement: Supplementary file 4 — Immune-related KEGG pathways in wolf blood transcriptome. (XLSX 25 kb) [file 12864_2017_3983_MOESM4_ESM.xlsx]

## Sheet: Identified immune pathways
Additional file 4: Table S3. Immune related KEGG pathways in wolf blood transcriptome
KO identifier	Pathway name	Number of annotated unigenes	Annotated unigenes	Number of mapped genes	Mapped genes	Ratio (%, Mapped genes/Genes in pathway)
ko04062	Chemokine signaling pathway	216	TRINITY_GG_15596_c0_g1_i1,TRINITY_GG_12903_c17_g1_i1,TRINITY_GG_14765_c0_g1_i1,TRINITY_GG_10500_c0_g1_i1,TRINITY_GG_9930_c0_g1_i1,TRINITY_GG_22638_c2_g1_i1,TRINITY_GG_21332_c0_g1_i1,TRINITY_GG_6658_c45_g1_i1,TRINITY_GG_13934_c2_g1_i1,TRINITY_GG_2572_c0_g1_i1,TRINITY_GG_11642_c2_g1_i2,TRINITY_GG_14572_c0_g1_i2,TRINITY_GG_12208_c3_g1_i1,TRINITY_GG_12279_c4_g2_i1,TRINITY_GG_9616_c15_g1_i1,TRINITY_GG…	114	K00909,K00910,K00922,K02580,K02581,K02649,K02833,K03083,K03099,K04176,K04177,K04178,K04179,K04180,K04181,K04182,K04183,K04184,K04185,K04188,K04189,K04190K04191,K04192,K04193,K04237,K04345,K04347,K04353,K04364,K04365,K04366,K04368,K04371,K04393,K04409,K04438,K04439,K04447,K04456,K04467,K04513,K04514,K04536,K04537,K04538,K04539,K04540,K04542,K04543,K04545,K04546,K04630,K04692,K04734,K04735,K05050,K…	78.08
ko04660	T cell receptor signaling pathway	166	TRINITY_GG_2113_c4_g1_i2,TRINITY_GG_2009_c15_g1_i1,TRINITY_GG_8703_c0_g2_i1,TRINITY_GG_14765_c0_g1_i1,TRINITY_GG_1202_c45_g1_i2,TRINITY_GG_17894_c0_g1_i1,TRINITY_GG_6658_c45_g1_i1,TRINITY_GG_2572_c0_g1_i1,TRINITY_GG_11642_c2_g1_i2,TRINITY_GG_9616_c15_g1_i1,TRINITY_GG_11383_c19_g1_i1,TRINITY_GG_12933_c0_g1_i1,TRINITY_GG_2468_c24_g1_i2,TRINITY_GG_1778_c5_g1_i2,TRINITY_GG_6981_c3_g2_i1,TRINITY_GG_18…	77	K00922,K01116,K02089,K02580,K02581,K02649,K02833,K03083,K03099,K03156,K03161,K04348,K04350,K04364,K04366,K04368,K04369,K04371,K04379,K04393,K04409,K04410,K04415,K04427,K04431,K04441,K04446,K04448,K04456,K04466,K04467,K04513,K04707,K04734,K04735,K05427,K05428,K05443,K05697,K05703,K05730,K05734,K05856,K05872,K06268,K06276,K06450,K06451,K06452,K06453,K06454,K06458,K06459,K06470,K06478,K06538,K06713,…	90.59
ko04670	Leukocyte transendothelial migration	155	TRINITY_GG_2009_c15_g1_i1,TRINITY_GG_508_c1_g1_i1,TRINITY_GG_14005_c2_g2_i1,TRINITY_GG_22638_c2_g1_i1,TRINITY_GG_6036_c4_g3_i1,TRINITY_GG_13431_c8_g1_i1,TRINITY_GG_2572_c0_g1_i1,TRINITY_GG_18092_c2_g1_i1,TRINITY_GG_8319_c1_g1_i1,TRINITY_GG_12279_c4_g2_i1,TRINITY_GG_9616_c15_g1_i1,TRINITY_GG_17519_c97_g3_i3,TRINITY_GG_16496_c1_g1_i1,TRINITY_GG_8403_c3_g1_i1,TRINITY_GG_4321_c2_g1_i4,TRINITY_GG_1649…	60	K00922,K01116,K01403,K02105,K02649,K02677,K04189,K04351,K04353,K04393,K04441,K04513,K04514,K04630,K05690,K05691,K05692,K05699,K05700,K05718,K05719,K05725,K05730,K05732,K05760,K05763,K05859,K05871,K06087,K06089,K06274,K06461,K06464,K06471,K06483,K06490,K06514,K06520,K06785,K06787,K07293,K07363,K07836,K07860,K08007,K08008,K08009,K08010,K08011,K08012,K08013,K08014,K08015,K08016,K10031,K12753,K12755,…	80
ko04620	Toll-like receptor signaling pathway	136	TRINITY_GG_2113_c4_g1_i2,TRINITY_GG_2009_c15_g1_i1,TRINITY_GG_14765_c0_g1_i1,TRINITY_GG_9930_c0_g1_i1,TRINITY_GG_6658_c45_g1_i1,TRINITY_GG_21314_c1_g1_i1,TRINITY_GG_8557_c2_g1_i1,TRINITY_GG_9616_c15_g1_i1,TRINITY_GG_12933_c0_g1_i1,TRINITY_GG_8745_c19_g1_i1,TRINITY_GG_5811_c0_g1_i8,TRINITY_GG_16496_c1_g1_i1,TRINITY_GG_1151_c0_g1_i1,TRINITY_GG_16496_c3_g1_i1,TRINITY_GG_17945_c3_g1_i1,TRINITY_GG_980…	67	K00922,K01371,K02373,K02580,K02649,K02861,K03156,K03160,K03174,K03175,K04368,K04369,K04371,K04379,K04391,K04398,K04403,K04404,K04415,K04427,K04430,K04431,K04432,K04433,K04440,K04441,K04448,K04456,K04467,K04519,K04729,K04730,K04733,K04734,K04735,K05130,K05131,K05398,K05399,K05400,K05401,K05402,K05403,K05404,K05408,K05409,K05410,K05411,K05412,K05413,K05842,K06250,K07209,K07210,K07211,K09446,K09447,…	88.16
ko04650	Natural killer cell mediated cytotoxicity	132	TRINITY_GG_970_c1_g1_i1,TRINITY_GG_14765_c0_g1_i1,TRINITY_GG_5505_c14_g1_i1,TRINITY_GG_14005_c2_g2_i1,TRINITY_GG_5505_c12_g1_i1,TRINITY_GG_6658_c45_g1_i1,TRINITY_GG_2099_c1_g1_i1,TRINITY_GG_9616_c15_g1_i1,TRINITY_GG_2468_c24_g1_i2,TRINITY_GG_1778_c5_g1_i2,TRINITY_GG_12802_c1_g1_i1,TRINITY_GG_17519_c97_g3_i3,TRINITY_GG_1909_c86_g1_i1,TRINITY_GG_16496_c1_g1_i1,TRINITY_GG_1151_c0_g1_i1,TRINITY_GG_54…	66	K00922,K01116,K01353,K02187,K02649,K02677,K02833,K03099,K03156,K04348,K04364,K04365,K04366,K04368,K04369,K04371,K04389,K04390,K04409,K04446,K04721,K04726,K05130,K05131,K05132,K05133,K05427,K05697,K05703,K05718,K05730,K05855,K05856,K05859,K05871,K06268,K06279,K06453,K06463,K06464,K06479,K06490,K06516,K06523,K06582,K06728,K06741,K06742,K06743,K06856,K07293,K07360,K07361,K07362,K07818,K07828,K07860,…	81.48
ko04666	Fc gamma R-mediated phagocytosis	121	TRINITY_GG_14765_c0_g1_i1,TRINITY_GG_4944_c5_g3_i1,TRINITY_GG_6658_c45_g1_i1,TRINITY_GG_2572_c0_g1_i1,TRINITY_GG_5109_c3_g1_i2,TRINITY_GG_9616_c15_g1_i1,TRINITY_GG_15288_c12_g1_i1,TRINITY_GG_11796_c14_g1_i1,TRINITY_GG_17519_c97_g3_i3,TRINITY_GG_16496_c1_g1_i1,TRINITY_GG_1151_c0_g1_i1,TRINITY_GG_16496_c3_g1_i1,TRINITY_GG_11831_c6_g1_i1,TRINITY_GG_17519_c97_g1_i1,TRINITY_GG_17519_c97_g5_i1,TRINITY_…	50	K00889,K00922,K01080,K01115,K01116,K02649,K02677,K03084,K04366,K04368,K04371,K04393,K04409,K04438,K04456,K04688,K04718,K05730,K05743,K05744,K05747,K05748,K05754,K05755,K05756,K05757,K05758,K05765,K05768,K05854,K05855,K05859,K06068,K06274,K06478,K06498,K06856,K07362,K07860,K07941,K08011,K08091,K08893,K12367,K12488,K12560,K12561,K13536,K15909,K18050	86.21
ko04640	Hematopoietic cell lineage	98	TRINITY_GG_4443_c1_g1_i1,TRINITY_GG_8703_c0_g2_i1,TRINITY_GG_5381_c14_g1_i1,TRINITY_GG_163_c8_g2_i3,TRINITY_GG_1202_c45_g1_i2,TRINITY_GG_17935_c27_g2_i4,TRINITY_GG_2410_c4_g1_i1,TRINITY_GG_8703_c0_g1_i1,TRINITY_GG_5381_c17_g1_i1,TRINITY_GG_6661_c0_g1_i3,TRINITY_GG_14264_c1_g1_i1,TRINITY_GG_8702_c0_g2_i1,TRINITY_GG_164_c74_g1_i3,TRINITY_GG_2865_c4_g2_i1,TRINITY_GG_22561_c1_g1_i1,TRINITY_GG_6748_c1…	63	K00977,K03156,K04006,K04008,K04012,K04383,K04386,K04387,K04391,K04519,K04737,K05055,K05056,K05061,K05066,K05067,K05068,K05071,K05072,K05073,K05079,K05092,K05427,K05428,K05431,K05453,K05454,K06256,K06259,K06261,K06262,K06263,K06448,K06449,K06450,K06451,K06452,K06454,K06455,K06457,K06458,K06459,K06460,K06461,K06465,K06466,K06467,K06468,K06469,K06473,K06474,K06475,K06476,K06480,K06481,K06483,K06484,…	81.82
ko04621	NOD-like receptor signaling pathway	93	TRINITY_GG_2113_c4_g1_i2,TRINITY_GG_2009_c15_g1_i1,TRINITY_GG_2299_c1_g1_i1,TRINITY_GG_2299_c5_g1_i1,TRINITY_GG_8874_c11_g1_i3,TRINITY_GG_8760_c6_g1_i1,TRINITY_GG_6658_c45_g1_i1,TRINITY_GG_1151_c0_g1_i1,TRINITY_GG_9800_c21_g1_i1,TRINITY_GG_12999_c7_g1_i1,TRINITY_GG_16563_c2_g1_i1,TRINITY_GG_9800_c21_g2_i1,TRINITY_GG_13026_c3_g1_i1,TRINITY_GG_14162_c10_g1_i1,TRINITY_GG_21010_c14_g1_i1,TRINITY_GG_1…	39	K02580,K02581,K03156,K03175,K04079,K04371,K04398,K04403,K04404,K04427,K04440,K04441,K04467,K04519,K04734,K04735,K05482,K07209,K07210,K08727,K08846,K09487,K10030,K10165,K11859,K12499,K12793,K12794,K12795,K12796,K12797,K12798,K12799,K12800,K12801,K12803,K12804,K12805,K16060	76.47
ko04662	B cell receptor signaling pathway	92	TRINITY_GG_14765_c0_g1_i1,TRINITY_GG_6658_c45_g1_i1,TRINITY_GG_11642_c2_g1_i2,TRINITY_GG_9616_c15_g1_i1,TRINITY_GG_12933_c0_g1_i1,TRINITY_GG_16496_c1_g1_i1,TRINITY_GG_1151_c0_g1_i1,TRINITY_GG_6661_c0_g1_i3,TRINITY_GG_164_c74_g1_i3,TRINITY_GG_9846_c4_g1_i1,TRINITY_GG_16496_c3_g1_i1,TRINITY_GG_9800_c21_g1_i1,TRINITY_GG_1212_c5_g1_i2,TRINITY_GG_11674_c10_g1_i1,TRINITY_GG_22225_c0_g1_i1,TRINITY_GG_98…	52	K00922,K02580,K02581,K02649,K02833,K03083,K03084,K03099,K04012,K04348,K04364,K04366,K04368,K04369,K04371,K04379,K04446,K04448,K04456,K04467,K04734,K04735,K05697,K05730,K05854,K05855,K05859,K05872,K06268,K06465,K06467,K06504,K06506,K06507,K06508,K06856,K07209,K07210,K07367,K07368,K07369,K07370,K07371,K07828,K07860,K12229,K12230,K12362,K12560,K15909,K17332,K17333	91.23
ko04612	Antigen processing and presentation	91	TRINITY_GG_970_c1_g1_i1,TRINITY_GG_2299_c1_g1_i1,TRINITY_GG_2299_c5_g1_i1,TRINITY_GG_8760_c6_g1_i1,TRINITY_GG_1202_c45_g1_i2,TRINITY_GG_11748_c0_g1_i1,TRINITY_GG_2263_c11_g1_i1,TRINITY_GG_18675_c15_g2_i1,TRINITY_GG_16429_c3_g1_i1,TRINITY_GG_1909_c86_g1_i1,TRINITY_GG_22561_c1_g1_i1,TRINITY_GG_12999_c7_g1_i1,TRINITY_GG_1906_c5_g1_i1,TRINITY_GG_18675_c8_g1_i1,TRINITY_GG_1909_c56_g1_i2,TRINITY_GG_277…	36	K01363,K01365,K01368,K01369,K03156,K03283,K04079,K05653,K05654,K05870,K06454,K06458,K06459,K06505,K06516,K06541,K06696,K06697,K06698,K06751,K06752,K08054,K08056,K08057,K08058,K08059,K08060,K08061,K08062,K08063,K08064,K08065,K08066,K09489,K10784,K10785	87.8
ko04664	Fc epsilon RI signaling pathway	87	TRINITY_GG_2009_c15_g1_i1,TRINITY_GG_14765_c0_g1_i1,TRINITY_GG_6658_c45_g1_i1,TRINITY_GG_8557_c2_g1_i1,TRINITY_GG_9616_c15_g1_i1,TRINITY_GG_2468_c24_g1_i2,TRINITY_GG_1778_c5_g1_i2,TRINITY_GG_6981_c3_g2_i1,TRINITY_GG_16496_c1_g1_i1,TRINITY_GG_1151_c0_g1_i1,TRINITY_GG_16496_c3_g1_i1,TRINITY_GG_11674_c10_g1_i1,TRINITY_GG_9616_c12_g1_i1,TRINITY_GG_14162_c10_g1_i1,TRINITY_GG_3315_c32_g1_i1,TRINITY_GG_…	39	K00922,K01116,K02649,K02677,K02833,K03084,K03099,K03156,K04364,K04366,K04368,K04369,K04371,K04430,K04431,K04432,K04433,K04440,K04441,K04456,K05427,K05428,K05703,K05730,K05854,K05855,K05859,K06276,K06856,K07361,K07362,K07370,K07828,K07860,K07983,K08089,K08090,K08091,K16342	86.67
ko04622	RIG-I-like receptor signaling pathway	79	TRINITY_GG_2113_c4_g1_i2,TRINITY_GG_2009_c15_g1_i1,TRINITY_GG_9930_c0_g1_i1,TRINITY_GG_15102_c2_g2_i2,TRINITY_GG_5819_c1_g1_i2,TRINITY_GG_4555_c61_g1_i7,TRINITY_GG_17945_c3_g1_i1,TRINITY_GG_9800_c21_g1_i1,TRINITY_GG_9800_c21_g2_i1,TRINITY_GG_10798_c11_g1_i2,TRINITY_GG_22142_c0_g1_i2,TRINITY_GG_13722_c5_g2_i6,TRINITY_GG_13026_c3_g1_i1,TRINITY_GG_21010_c14_g1_i1,TRINITY_GG_11876_c1_g1_i1,TRINITY_GG…	46	K00863,K02373,K02580,K02581,K02861,K03156,K03171,K03173,K03174,K03175,K04398,K04400,K04416,K04427,K04440,K04441,K04467,K04734,K04735,K05410,K05411,K07209,K07210,K07211,K08336,K08339,K08601,K09447,K09578,K10030,K10652,K11594,K12159,K12170,K12646,K12647,K12648,K12649,K12650,K12651,K12652,K12653,K12654,K12655,K12656,K12671	86.79
ko04610	Complement and coagulation cascades	75	TRINITY_GG_2614_c0_g2_i1,TRINITY_GG_16128_c0_g1_i1,TRINITY_GG_163_c8_g2_i3,TRINITY_GG_13520_c0_g1_i1,TRINITY_GG_1042_c0_g1_i1,TRINITY_GG_7557_c1_g1_i1,TRINITY_GG_13333_c1_g1_i1,TRINITY_GG_164_c74_g1_i3,TRINITY_GG_17372_c12_g1_i1,TRINITY_GG_17012_c134_g1_i1,TRINITY_GG_126_c9_g1_i1,TRINITY_GG_1044_c1_g1_i2,TRINITY_GG_163_c8_g1_i1,TRINITY_GG_1040_c1_g1_i1,TRINITY_GG_639_c1_g1_i2,TRINITY_GG_21787_c0_…	50	K01300,K01313,K01323,K01324,K01328,K01330,K01332,K01333,K01334,K01335,K01343,K01348,K03898,K03900,K03902,K03904,K03905,K03907,K03908,K03909,K03910,K03911,K03914,K03917,K03984,K03985,K03986,K03987,K03988,K03989,K03990,K03993,K03995,K04001,K04003,K04004,K04006,K04007,K04008,K04009,K04010,K04012,K04235,K04236,K06251,K06461,K06462,K06464,K06557,K17252	64.1
ko04623	Cytosolic DNA-sensing pathway	62	TRINITY_GG_9930_c0_g1_i1,TRINITY_GG_5995_c2_g1_i4,TRINITY_GG_2139_c1_g1_i1,TRINITY_GG_5819_c1_g1_i2,TRINITY_GG_17945_c3_g1_i1,TRINITY_GG_9800_c21_g1_i1,TRINITY_GG_9800_c21_g2_i1,TRINITY_GG_19959_c0_g1_i1,TRINITY_GG_13026_c3_g1_i1,TRINITY_GG_21010_c14_g1_i1,TRINITY_GG_9384_c13_g1_i12,TRINITY_GG_12421_c14_g1_i1,TRINITY_GG_15051_c5_g1_i1,TRINITY_GG_12043_c1_g1_i2,TRINITY_GG_13431_c26_g1_i1,TRINITY_G…	41	K02580,K02581,K02861,K03007,K03013,K03014,K03016,K03018,K03019,K03020,K03021,K03022,K03023,K03024,K03025,K03026,K03027,K04467,K04519,K04734,K04735,K05410,K05411,K05482,K07209,K07210,K07211,K08847,K09447,K10790,K12499,K12646,K12648,K12654,K12671,K12799,K12964,K12965,K12968,K14721,K17834	80.39
ko04672	Intestinal immune network for IgA production	59	TRINITY_GG_8940_c5_g1_i6,TRINITY_GG_16818_c0_g1_i1,TRINITY_GG_2263_c11_g1_i1,TRINITY_GG_18675_c15_g2_i1,TRINITY_GG_4727_c9_g1_i2,TRINITY_GG_5811_c0_g1_i8,TRINITY_GG_19810_c0_g1_i1,TRINITY_GG_7616_c1_g1_i1,TRINITY_GG_18675_c8_g1_i1,TRINITY_GG_5811_c6_g1_i1,TRINITY_GG_11594_c4_g1_i1,TRINITY_GG_13275_c12_g1_i1,TRINITY_GG_1909_c60_g1_i1,TRINITY_GG_2263_c19_g1_i1,TRINITY_GG_19810_c0_g2_i4,TRINITY_GG_1…	28	K03159,K03160,K03161,K04184,K04185,K04189,K04466,K05074,K05150,K05151,K05153,K05412,K05413,K05428,K05433,K05443,K05476,K06470,K06483,K06590,K06710,K06713,K06752,K06856,K10031,K10784,K10785,K13375	75.68
	Total number of unigene in Immune pathways	969	TRINITY_GG_4443_c1_g1_i1,TRINITY_GG_8703_c0_g2_i1,TRINITY_GG_5381_c14_g1_i1,TRINITY_GG_163_c8_g2_i3,TRINITY_GG_1202_c45_g1_i2,TRINITY_GG_17935_c27_g2_i4,TRINITY_GG_2410_c4_g1_i1,TRINITY_GG_8703_c0_g1_i1,TRINITY_GG_5381_c17_g1_i1,TRINITY_GG_6661_c0_g1_i3,TRINITY_GG_14264_c1_g1_i1,TRINITY_GG_8702_c0_g2_i1,TRINITY_GG_164_c74_g1_i3,TRINITY_GG_2865_c4_g2_i1,TRINITY_GG_22561_c1_g1_i1,TRINITY_GG_6748_c1…	509	K00909,K00910,K00922,K02580,K02581,K02649,K02833,K03083,K03099,K04176,K04177,K04178,K04179,K04180,K04181,K04182,K04183,K04184,K04185,K04188,K04189,K04190,K04192,K04193,K04237,K04345,K04347,K04353,K04364,K04365,K04366,K04368,K04371,K04393,K04409,K04438,K04439,K04447,K04456,K04467,K04513,K04514,K04536,K04537,K04538,K04539,K04540,K04542,K04543,K04545,K04546,K04630,K04692,K04734,K04735,K05050,K05408,…	79.04
