# Supplementary material for: Characterization of the peripheral blood transcriptome and adaptive evolution of the MHC I and TLR gene families in the wolf (Canis lupus)
Source: BMC Genomics. 2017 Aug 7;18:584. doi: 10.1186/s12864-017-3983-0 (PMC5545864; doi:10.1186/s12864-017-3983-0)
Supplement: Supplementary file 5 — KOG functional classification of wolf blood transcriptome. (XLSX 103 kb) [file 12864_2017_3983_MOESM5_ESM.xlsx]

## Sheet: KOG_classification
Additional file 5: Table S4. KOG functional classification of wolf blood transcriptome
Functionally Group	Unigene Number	Ratio (%)	Unigene ID
A:RNA processing and modification	635	3.91	TRINITY_GG_3404_c12_g1_i3,TRINITY_GG_14350_c1_g1_i1,TRINITY_GG_13285_c18_g1_i1,TRINITY_GG_8608_c3_g1_i3,TRINITY_GG_17832_c39_g3_i3,TRINITY_GG_7235_c3_g2_i2,TRINITY_GG_707_c10_g1_i1,TRINITY_GG_4529_c2_g1_i1,TRINITY_GG_12957_c5_g1_i1,TRINITY_GG_18380_c1_g1_i2,TRINITY_GG_15708_c0_g1_i1,TRINITY_GG_15708_c1_g1_i1,TRINITY_GG_15708_c1_g2_i1,TRINITY_GG_15708_c1_g3_i1,TRINITY_GG_18078_c0_g1_i1,TRINITY_GG_…
B:Chromatin structure and dynamics	499	3.07	TRINITY_GG_12885_c0_g1_i1,TRINITY_GG_12897_c0_g1_i1,TRINITY_GG_14945_c0_g1_i1,TRINITY_GG_20643_c1_g1_i1,TRINITY_GG_20057_c0_g1_i1,TRINITY_GG_5097_c0_g1_i1,TRINITY_GG_211_c0_g1_i1,TRINITY_GG_211_c1_g1_i1,TRINITY_GG_9300_c2_g1_i1,TRINITY_GG_9643_c0_g1_i1,TRINITY_GG_9643_c0_g2_i1,TRINITY_GG_21671_c0_g1_i3,TRINITY_GG_21671_c1_g1_i17,TRINITY_GG_902_c12_g1_i2,TRINITY_GG_11768_c0_g1_i1,TRINITY_GG_11768_…
C:Energy production and conversion	421	2.59	TRINITY_GG_11864_c33_g2_i3,TRINITY_GG_15162_c0_g1_i1,TRINITY_GG_15162_c0_g2_i1,TRINITY_GG_14036_c3_g1_i1,TRINITY_GG_6944_c1_g1_i1,TRINITY_GG_6944_c1_g2_i1,TRINITY_GG_3306_c0_g1_i5,TRINITY_GG_8043_c0_g1_i1,TRINITY_GG_8043_c0_g2_i1,TRINITY_GG_8043_c0_g3_i1,TRINITY_GG_11819_c0_g1_i1,TRINITY_GG_10181_c0_g1_i2,TRINITY_GG_16311_c1_g1_i1,TRINITY_GG_16311_c1_g2_i1,TRINITY_GG_20246_c0_g1_i1,TRINITY_GG_122…
D:Cell cycle control, cell division, chromosome partitioning	668	4.11	TRINITY_GG_2297_c0_g1_i1,TRINITY_GG_3466_c0_g1_i1,TRINITY_GG_18992_c0_g1_i1,TRINITY_GG_421_c0_g1_i3,TRINITY_GG_18241_c0_g1_i1,TRINITY_GG_18241_c0_g2_i1,TRINITY_GG_8089_c2_g1_i3,TRINITY_GG_2777_c1_g1_i1,TRINITY_GG_2777_c2_g1_i1,TRINITY_GG_16491_c11_g1_i1,TRINITY_GG_22427_c2_g1_i1,TRINITY_GG_5824_c0_g1_i1,TRINITY_GG_5824_c1_g1_i1,TRINITY_GG_5824_c2_g1_i1,TRINITY_GG_7165_c2_g1_i12,TRINITY_GG_22698_c…
E:Amino acid transport and metabolism	324	2	TRINITY_GG_19813_c1_g1_i1,TRINITY_GG_9374_c1_g1_i1,TRINITY_GG_15864_c1_g1_i5,TRINITY_GG_22488_c0_g1_i1,TRINITY_GG_10245_c0_g1_i1,TRINITY_GG_5217_c1_g1_i1,TRINITY_GG_5217_c1_g2_i1,TRINITY_GG_15869_c1_g1_i1,TRINITY_GG_9553_c1_g2_i2,TRINITY_GG_8090_c0_g1_i1,TRINITY_GG_9687_c10_g1_i1,TRINITY_GG_9687_c10_g2_i1,TRINITY_GG_21488_c0_g1_i1,TRINITY_GG_1723_c0_g1_i2,TRINITY_GG_1723_c0_g2_i1,TRINITY_GG_21431…
F:Nucleotide transport and metabolism	175	1.08	TRINITY_GG_4378_c0_g1_i1,TRINITY_GG_4378_c0_g2_i1,TRINITY_GG_8023_c3_g1_i1,TRINITY_GG_7938_c2_g1_i2,TRINITY_GG_7938_c1_g1_i1,TRINITY_GG_7938_c2_g2_i1,TRINITY_GG_4540_c0_g1_i1,TRINITY_GG_4540_c0_g2_i1,TRINITY_GG_7915_c3_g1_i3,TRINITY_GG_22608_c0_g1_i1,TRINITY_GG_22608_c1_g1_i1,TRINITY_GG_17088_c0_g1_i1,TRINITY_GG_9538_c17_g1_i1,TRINITY_GG_11647_c3_g2_i2,TRINITY_GG_4237_c0_g1_i2,TRINITY_GG_7636_c0_…
G:Carbohydrate transport and metabolism	411	2.53	TRINITY_GG_10069_c24_g1_i1,TRINITY_GG_10205_c1_g1_i1,TRINITY_GG_10429_c8_g1_i1,TRINITY_GG_10462_c1_g1_i1,TRINITY_GG_10462_c2_g1_i1,TRINITY_GG_10478_c10_g1_i1,TRINITY_GG_10499_c5_g1_i1,TRINITY_GG_10625_c0_g1_i1,TRINITY_GG_10625_c1_g1_i1,TRINITY_GG_10672_c10_g1_i1,TRINITY_GG_10672_c10_g2_i3,TRINITY_GG_10829_c4_g1_i2,TRINITY_GG_11033_c37_g1_i1,TRINITY_GG_11040_c0_g1_i1,TRINITY_GG_11217_c0_g1_i1,TRIN…
H:Coenzyme transport and metabolism	103	0.63	TRINITY_GG_10244_c1_g1_i1,TRINITY_GG_10506_c0_g1_i5,TRINITY_GG_10606_c11_g1_i3,TRINITY_GG_10665_c0_g1_i2,TRINITY_GG_10665_c0_g2_i1,TRINITY_GG_10813_c0_g1_i4,TRINITY_GG_11034_c0_g1_i1,TRINITY_GG_11096_c2_g1_i1,TRINITY_GG_11364_c1_g1_i1,TRINITY_GG_12100_c6_g1_i2,TRINITY_GG_12195_c2_g1_i3,TRINITY_GG_12389_c5_g1_i2,TRINITY_GG_12724_c0_g1_i1,TRINITY_GG_12768_c1_g1_i3,TRINITY_GG_12870_c4_g1_i1,TRINITY_…
I:Lipid transport and metabolism	462	2.85	TRINITY_GG_10156_c1_g1_i1,TRINITY_GG_10176_c0_g1_i2,TRINITY_GG_1024_c0_g1_i1,TRINITY_GG_1024_c1_g1_i1,TRINITY_GG_10468_c1_g1_i1,TRINITY_GG_10468_c1_g2_i1,TRINITY_GG_10468_c1_g3_i1,TRINITY_GG_1050_c0_g1_i3,TRINITY_GG_10520_c2_g1_i1,TRINITY_GG_10564_c1_g1_i1,TRINITY_GG_10810_c0_g1_i1,TRINITY_GG_10820_c40_g1_i1,TRINITY_GG_10846_c1_g1_i1,TRINITY_GG_10941_c0_g1_i1,TRINITY_GG_10943_c0_g1_i1,TRINITY_GG_…
J:Translation, ribosomal structure and biogenesis	915	5.63	TRINITY_GG_10016_c1_g1_i1,TRINITY_GG_10029_c2_g1_i1,TRINITY_GG_10069_c45_g1_i1,TRINITY_GG_10093_c3_g1_i1,TRINITY_GG_10186_c0_g1_i1,TRINITY_GG_10277_c0_g1_i1,TRINITY_GG_10367_c32_g1_i1,TRINITY_GG_10374_c9_g2_i1,TRINITY_GG_10374_c9_g3_i1,TRINITY_GG_10374_c9_g4_i1,TRINITY_GG_10374_c9_g5_i1,TRINITY_GG_10543_c0_g1_i1,TRINITY_GG_10543_c1_g1_i1,TRINITY_GG_10577_c0_g1_i1,TRINITY_GG_10687_c1_g1_i1,TRINITY…
K:Transcription	1103	6.79	TRINITY_GG_10061_c0_g1_i1,TRINITY_GG_10069_c26_g1_i1,TRINITY_GG_10089_c63_g1_i1,TRINITY_GG_10159_c1_g1_i2,TRINITY_GG_10171_c2_g2_i1,TRINITY_GG_1021_c0_g1_i1,TRINITY_GG_1021_c0_g2_i1,TRINITY_GG_10236_c2_g1_i1,TRINITY_GG_10236_c2_g2_i1,TRINITY_GG_10236_c2_g3_i1,TRINITY_GG_1024_c0_g1_i1,TRINITY_GG_1024_c1_g1_i1,TRINITY_GG_10250_c1_g1_i2,TRINITY_GG_10327_c1_g1_i1,TRINITY_GG_1033_c4_g1_i3,TRINITY_GG_1…
L:Replication, recombination and repair	415	2.56	TRINITY_GG_10119_c0_g1_i3,TRINITY_GG_10172_c0_g1_i1,TRINITY_GG_10172_c0_g2_i1,TRINITY_GG_10459_c0_g1_i4,TRINITY_GG_10459_c0_g2_i1,TRINITY_GG_10478_c28_g1_i1,TRINITY_GG_10478_c28_g2_i4,TRINITY_GG_10478_c28_g4_i1,TRINITY_GG_10478_c28_g5_i1,TRINITY_GG_10478_c28_g6_i1,TRINITY_GG_10478_c28_g8_i1,TRINITY_GG_10671_c0_g1_i1,TRINITY_GG_10671_c0_g2_i1,TRINITY_GG_10671_c1_g1_i1,TRINITY_GG_10681_c0_g1_i1,TRI…
M:Cell wall/membrane/envelope biogenesis	106	0.65	TRINITY_GG_10472_c8_g1_i3,TRINITY_GG_10472_c9_g2_i3,TRINITY_GG_10536_c1_g1_i1,TRINITY_GG_10536_c7_g1_i1,TRINITY_GG_11412_c2_g1_i1,TRINITY_GG_11415_c2_g1_i1,TRINITY_GG_12201_c1_g1_i1,TRINITY_GG_12201_c2_g1_i1,TRINITY_GG_12421_c109_g1_i1,TRINITY_GG_12421_c132_g1_i1,TRINITY_GG_12858_c4_g1_i4,TRINITY_GG_12866_c1_g1_i1,TRINITY_GG_12866_c2_g1_i1,TRINITY_GG_12867_c0_g1_i3,TRINITY_GG_12867_c0_g2_i1,TRINI…
N:Cell motility	59	0.36	TRINITY_GG_10778_c1_g1_i1,TRINITY_GG_11332_c1_g1_i1,TRINITY_GG_11332_c1_g2_i1,TRINITY_GG_11332_c1_g3_i1,TRINITY_GG_11332_c1_g4_i1,TRINITY_GG_11928_c22_g1_i4,TRINITY_GG_14514_c0_g1_i1,TRINITY_GG_14514_c1_g1_i1,TRINITY_GG_14514_c2_g1_i1,TRINITY_GG_14517_c0_g1_i1,TRINITY_GG_14517_c0_g2_i1,TRINITY_GG_150_c0_g1_i1,TRINITY_GG_16051_c1_g1_i1,TRINITY_GG_16109_c0_g1_i1,TRINITY_GG_16109_c1_g1_i1,TRINITY_GG…
O:Posttranslational modification, protein turnover, chaperones	1409	8.68	TRINITY_GG_10008_c0_g1_i1,TRINITY_GG_10008_c0_g2_i1,TRINITY_GG_10028_c9_g1_i1,TRINITY_GG_1004_c0_g1_i1,TRINITY_GG_10069_c27_g1_i1,TRINITY_GG_10069_c39_g1_i1,TRINITY_GG_10087_c0_g1_i1,TRINITY_GG_10093_c1_g1_i1,TRINITY_GG_10100_c1_g1_i1,TRINITY_GG_10107_c0_g1_i1,TRINITY_GG_10107_c0_g2_i1,TRINITY_GG_10151_c8_g3_i1,TRINITY_GG_10160_c1_g1_i1,TRINITY_GG_10168_c0_g1_i1,TRINITY_GG_10182_c0_g1_i1,TRINITY_…	TRINITY_GG_8335_c0_g2_i1,TRINITY_GG_8390_c1_g1_i1,TRINITY_GG_8390_c1_g2_i1,TRINITY_GG_8413_c44_g1_i1,TRINITY_GG_8413_c8_g1_i1,TRINITY_GG_8413_c8_g2_i1,TRINITY_GG_8472_c0_g1_i1,TRINITY_GG_8480_c3_g1_i1,TRINITY_GG_8480_c3_g2_i1,TRINITY_GG_8486_c0_g1_i1,TRINITY_GG_8486_c0_g2_i1,TRINITY_GG_8486_c3_g1_i1,TRINITY_GG_8486_c4_g1_i1,TRINITY_GG_8495_c0_g1_i1,TRINITY_GG_8527_c2_g1_i1,TRINITY_GG_8530_c5_g1_i…
P:Inorganic ion transport and metabolism	362	2.23	TRINITY_GG_10321_c0_g1_i1,TRINITY_GG_10529_c2_g1_i1,TRINITY_GG_10621_c0_g1_i1,TRINITY_GG_1063_c1_g1_i1,TRINITY_GG_10672_c12_g1_i1,TRINITY_GG_10717_c0_g1_i1,TRINITY_GG_10717_c0_g2_i1,TRINITY_GG_10718_c2_g1_i1,TRINITY_GG_10793_c0_g1_i1,TRINITY_GG_10844_c0_g1_i3,TRINITY_GG_10873_c0_g1_i1,TRINITY_GG_10995_c0_g1_i1,TRINITY_GG_10995_c1_g1_i1,TRINITY_GG_10996_c2_g1_i1,TRINITY_GG_10996_c2_g2_i1,TRINITY_G…
Q:Secondary metabolites biosynthesis, transport and catabolism	143	0.88	TRINITY_GG_10174_c0_g1_i1,TRINITY_GG_10174_c1_g1_i1,TRINITY_GG_10178_c0_g1_i1,TRINITY_GG_10178_c1_g1_i1,TRINITY_GG_10178_c2_g1_i1,TRINITY_GG_10393_c3_g1_i1,TRINITY_GG_10550_c0_g1_i1,TRINITY_GG_10550_c0_g2_i1,TRINITY_GG_10553_c15_g1_i1,TRINITY_GG_10553_c2_g1_i2,TRINITY_GG_10553_c3_g2_i1,TRINITY_GG_10553_c7_g1_i1,TRINITY_GG_10556_c0_g1_i1,TRINITY_GG_10563_c0_g1_i1,TRINITY_GG_10846_c1_g1_i1,TRINITY_…
R:General function prediction only	4296	26.46	TRINITY_GG_10001_c3_g1_i1,TRINITY_GG_10005_c0_g1_i1,TRINITY_GG_10010_c1_g1_i1,TRINITY_GG_10016_c3_g1_i1,TRINITY_GG_10067_c0_g1_i1,TRINITY_GG_10067_c3_g1_i1,TRINITY_GG_10080_c0_g1_i1,TRINITY_GG_10106_c0_g1_i1,TRINITY_GG_10116_c41_g1_i1,TRINITY_GG_10118_c0_g1_i1,TRINITY_GG_10122_c0_g1_i1,TRINITY_GG_10145_c0_g1_i1,TRINITY_GG_10151_c4_g1_i1,TRINITY_GG_10166_c6_g1_i2,TRINITY_GG_10187_c3_g1_i1,TRINITY_…	TRINITY_GG_15926_c0_g2_i1,TRINITY_GG_15926_c0_g3_i1,TRINITY_GG_15930_c0_g1_i1,TRINITY_GG_15931_c2_g1_i1,TRINITY_GG_15938_c2_g1_i1,TRINITY_GG_15938_c3_g1_i1,TRINITY_GG_15942_c2_g1_i1,TRINITY_GG_15950_c6_g1_i1,TRINITY_GG_15953_c0_g1_i1,TRINITY_GG_15953_c0_g2_i1,TRINITY_GG_15953_c1_g1_i1,TRINITY_GG_15953_c1_g2_i2,TRINITY_GG_15966_c0_g1_i1,TRINITY_GG_15966_c0_g2_i1,TRINITY_GG_15966_c2_g1_i2,TRINITY_G…	TRINITY_GG_21002_c0_g1_i1,TRINITY_GG_21010_c25_g1_i1,TRINITY_GG_21010_c5_g1_i1,TRINITY_GG_21010_c5_g2_i1,TRINITY_GG_21012_c15_g1_i1,TRINITY_GG_21012_c25_g1_i1,TRINITY_GG_21012_c27_g1_i1,TRINITY_GG_21034_c0_g1_i1,TRINITY_GG_21056_c3_g1_i4,TRINITY_GG_21057_c5_g1_i1,TRINITY_GG_21058_c6_g1_i1,TRINITY_GG_21060_c1_g1_i1,TRINITY_GG_21067_c1_g1_i1,TRINITY_GG_21068_c3_g1_i1,TRINITY_GG_21077_c0_g1_i1,TRINI…	TRINITY_GG_7457_c1_g1_i1,TRINITY_GG_7464_c12_g1_i1,TRINITY_GG_7464_c3_g1_i1,TRINITY_GG_7473_c0_g1_i1,TRINITY_GG_7479_c1_g1_i1,TRINITY_GG_7479_c5_g1_i1,TRINITY_GG_748_c0_g1_i1,TRINITY_GG_7481_c11_g1_i1,TRINITY_GG_7481_c7_g1_i1,TRINITY_GG_7482_c3_g1_i1,TRINITY_GG_7482_c5_g1_i1,TRINITY_GG_7482_c7_g1_i1,TRINITY_GG_7483_c0_g1_i1,TRINITY_GG_7490_c0_g1_i1,TRINITY_GG_750_c7_g1_i1,TRINITY_GG_750_c7_g3_i1,…
S:Function unknown	1376	8.47	TRINITY_GG_10028_c8_g1_i6,TRINITY_GG_10031_c0_g1_i1,TRINITY_GG_10031_c0_g2_i1,TRINITY_GG_10031_c0_g3_i1,TRINITY_GG_10062_c1_g1_i1,TRINITY_GG_10069_c21_g1_i1,TRINITY_GG_10069_c29_g1_i3,TRINITY_GG_10084_c0_g1_i2,TRINITY_GG_1009_c0_g1_i1,TRINITY_GG_10092_c0_g1_i1,TRINITY_GG_10092_c2_g1_i1,TRINITY_GG_10094_c1_g1_i2,TRINITY_GG_1015_c1_g2_i3,TRINITY_GG_10193_c0_g1_i2,TRINITY_GG_10198_c0_g1_i1,TRINITY_G…	TRINITY_GG_8932_c38_g1_i1,TRINITY_GG_8932_c43_g1_i1,TRINITY_GG_8932_c43_g3_i1,TRINITY_GG_8932_c43_g4_i7,TRINITY_GG_8932_c49_g1_i1,TRINITY_GG_8932_c62_g1_i1,TRINITY_GG_8978_c3_g1_i2,TRINITY_GG_902_c14_g1_i1,TRINITY_GG_9051_c30_g1_i3,TRINITY_GG_9066_c6_g1_i1,TRINITY_GG_9066_c6_g2_i1,TRINITY_GG_9074_c1_g1_i1,TRINITY_GG_9076_c0_g1_i1,TRINITY_GG_9092_c2_g1_i1,TRINITY_GG_9107_c23_g1_i1,TRINITY_GG_9107_…
T:Signal transduction mechanisms	2676	16.48	TRINITY_GG_10013_c0_g1_i1,TRINITY_GG_10013_c1_g1_i1,TRINITY_GG_10043_c0_g1_i1,TRINITY_GG_10043_c0_g2_i1,TRINITY_GG_1005_c0_g1_i1,TRINITY_GG_1005_c0_g2_i1,TRINITY_GG_10054_c0_g1_i1,TRINITY_GG_10079_c1_g1_i1,TRINITY_GG_10081_c0_g1_i1,TRINITY_GG_10101_c0_g1_i1,TRINITY_GG_10110_c0_g1_i1,TRINITY_GG_10110_c0_g2_i1,TRINITY_GG_10110_c1_g1_i1,TRINITY_GG_10110_c2_g1_i1,TRINITY_GG_10110_c3_g1_i1,TRINITY_GG_…	TRINITY_GG_19406_c5_g1_i1,TRINITY_GG_19446_c0_g1_i1,TRINITY_GG_19448_c0_g1_i1,TRINITY_GG_19451_c0_g1_i1,TRINITY_GG_19451_c1_g1_i1,TRINITY_GG_19474_c0_g1_i1,TRINITY_GG_19475_c7_g1_i7,TRINITY_GG_19480_c2_g1_i1,TRINITY_GG_19480_c2_g2_i1,TRINITY_GG_19480_c4_g1_i2,TRINITY_GG_19481_c2_g1_i1,TRINITY_GG_19481_c3_g1_i1,TRINITY_GG_19490_c0_g1_i1,TRINITY_GG_19490_c0_g2_i2,TRINITY_GG_19497_c2_g1_i1,TRINITY_G…	TRINITY_GG_9120_c19_g1_i1,TRINITY_GG_9120_c19_g2_i1,TRINITY_GG_9121_c0_g1_i1,TRINITY_GG_9131_c1_g1_i6,TRINITY_GG_9131_c2_g1_i2,TRINITY_GG_9154_c0_g1_i1,TRINITY_GG_9154_c1_g1_i1,TRINITY_GG_9154_c2_g1_i3,TRINITY_GG_9155_c6_g1_i1,TRINITY_GG_9155_c8_g1_i1,TRINITY_GG_9161_c13_g1_i1,TRINITY_GG_9161_c19_g2_i6,TRINITY_GG_9161_c29_g1_i1,TRINITY_GG_9172_c1_g1_i1,TRINITY_GG_9186_c2_g1_i1,TRINITY_GG_92_c0_g2…
U:Intracellular trafficking, secretion, and vesicular transport	906	5.58	TRINITY_GG_10014_c0_g2_i3,TRINITY_GG_10043_c0_g1_i1,TRINITY_GG_10043_c0_g2_i1,TRINITY_GG_10098_c0_g2_i4,TRINITY_GG_10098_c0_g3_i1,TRINITY_GG_10100_c1_g1_i1,TRINITY_GG_10107_c0_g1_i1,TRINITY_GG_10107_c0_g2_i1,TRINITY_GG_10112_c0_g1_i1,TRINITY_GG_10117_c0_g1_i1,TRINITY_GG_10144_c4_g1_i2,TRINITY_GG_10144_c4_g2_i1,TRINITY_GG_10207_c13_g1_i1,TRINITY_GG_10207_c13_g2_i2,TRINITY_GG_10207_c13_g3_i1,TRINIT…
V:Defense mechanisms	514	3.17	TRINITY_GG_1005_c0_g1_i1,TRINITY_GG_1005_c0_g2_i1,TRINITY_GG_10234_c0_g1_i1,TRINITY_GG_10234_c1_g1_i1,TRINITY_GG_10235_c1_g1_i1,TRINITY_GG_10235_c1_g2_i1,TRINITY_GG_10264_c2_g2_i1,TRINITY_GG_10264_c2_g3_i1,TRINITY_GG_10264_c2_g4_i2,TRINITY_GG_104_c0_g3_i3,TRINITY_GG_1040_c0_g1_i1,TRINITY_GG_1040_c1_g1_i1,TRINITY_GG_1042_c0_g1_i1,TRINITY_GG_1044_c0_g1_i1,TRINITY_GG_1044_c1_g1_i2,TRINITY_GG_10538_c…
W:Extracellular structures	228	1.4	TRINITY_GG_102_c0_g1_i1,TRINITY_GG_10234_c0_g1_i1,TRINITY_GG_10234_c1_g1_i1,TRINITY_GG_10235_c1_g1_i1,TRINITY_GG_10235_c1_g2_i1,TRINITY_GG_1040_c0_g1_i1,TRINITY_GG_1040_c1_g1_i1,TRINITY_GG_1042_c0_g1_i1,TRINITY_GG_1044_c0_g1_i1,TRINITY_GG_1044_c1_g1_i2,TRINITY_GG_10464_c0_g1_i1,TRINITY_GG_106_c14_g1_i1,TRINITY_GG_106_c22_g1_i1,TRINITY_GG_10606_c10_g1_i1,TRINITY_GG_10606_c10_g2_i1,TRINITY_GG_10608…
Y:Nuclear structure	72	0.44	TRINITY_GG_1058_c2_g1_i1,TRINITY_GG_1058_c3_g1_i1,TRINITY_GG_10906_c1_g1_i1,TRINITY_GG_11042_c7_g1_i1,TRINITY_GG_11042_c7_g2_i1,TRINITY_GG_11042_c7_g3_i1,TRINITY_GG_11690_c0_g1_i1,TRINITY_GG_11765_c3_g1_i2,TRINITY_GG_12631_c1_g1_i6,TRINITY_GG_13413_c0_g1_i1,TRINITY_GG_13413_c0_g2_i1,TRINITY_GG_15052_c0_g1_i1,TRINITY_GG_15061_c0_g1_i1,TRINITY_GG_15320_c0_g1_i1,TRINITY_GG_15320_c0_g2_i1,TRINITY_GG_…
Z:Cytoskeleton	714	4.4	TRINITY_GG_10212_c2_g1_i1,TRINITY_GG_10222_c0_g1_i1,TRINITY_GG_1028_c0_g1_i1,TRINITY_GG_1028_c1_g1_i1,TRINITY_GG_1028_c3_g1_i1,TRINITY_GG_10295_c2_g1_i1,TRINITY_GG_10295_c2_g2_i1,TRINITY_GG_10298_c1_g1_i1,TRINITY_GG_10306_c0_g1_i1,TRINITY_GG_10314_c0_g1_i1,TRINITY_GG_10316_c1_g1_i1,TRINITY_GG_10329_c2_g1_i1,TRINITY_GG_10376_c0_g1_i1,TRINITY_GG_10382_c1_g1_i1,TRINITY_GG_10383_c0_g1_i1,TRINITY_GG_1…
	16238
