# Supplementary material for: Characterization of the peripheral blood transcriptome and adaptive evolution of the MHC I and TLR gene families in the wolf (Canis lupus)
Source: BMC Genomics. 2017 Aug 7;18:584. doi: 10.1186/s12864-017-3983-0 (PMC5545864; doi:10.1186/s12864-017-3983-0)
Supplement: Supplementary file 7 — MHC and TLR genes identified in the assembled unigenes. (XLSX 19 kb) [file 12864_2017_3983_MOESM7_ESM.xlsx]

## Sheet: The identified MHC genes
Additional file 7: Table S5. MHC genes identified in the assembled unigenes
Unigene	NCBI Reference	Blast Hit	Gene Name	Length	FPKM	E-value
TRINITY_GG_1909_c25_g1_i1	gi|955504409|ref|XP_014638333.1|	PREDICTED: DLA class II histocompatibility antigen, DR-1 beta chain-like isoform X1 [Ceratotherium simum simum]	LOC101404350	510	1.21	1e-10
TRINITY_GG_1909_c27_g1_i1	gi|62339236|ref|NP_001014768.1|	DLA class II histocompatibility antigen, DR-1 beta chain precursor [Canis lupus familiaris]	DLA-DRB1	1235	291.41	2e-171
TRINITY_GG_1909_c50_g2_i1	gi|58801551|ref|NP_001011723.1|	MHC class II DR alpha chain precursor [Canis lupus familiaris]	DLA-DRA	2357	178.21	4e-149
TRINITY_GG_1909_c60_g1_i1	gi|859969119|ref|XP_012906407.1|	PREDICTED: boLa class II histocompatibility antigen, DQB*0101 beta chain-like, partial [Mustela putorius furo]	DLA-DQB	1528	0.39	5e-11
TRINITY_GG_1909_c63_g1_i1	gi|359320923|ref|XP_003639463.1|	PREDICTED: HLA class II histocompatibility antigen, DQ beta 2 chain-like [Canis lupus familiaris]	LOC100856137	1204	61.72	0
TRINITY_GG_1909_c67_g1_i1	gi|114326391|ref|NP_001041592.1|	major histocompatibility complex, class II, DO beta precursor [Canis lupus familiaris]	DLA-DOB	2627	1.99	1e-174
TRINITY_GG_1909_c67_g2_i1	gi|545518335|ref|XP_005627142.1|	PREDICTED: major histocompatibility complex, class II, DO beta isoform X3 [Canis lupus familiaris]	DLA-DOB	341	0.26	1e-10
TRINITY_GG_1909_c69_g1_i1	gi|54695314|emb|CAH62134.1|	MHC class II DQ alpha 1 [Canis lupus familiaris]	DLA-DQA1	3855	32.59	6e-151
TRINITY_GG_2176_c10_g1_i1	gi|923141708|gb|KP994094.1|	Neophocaena asiaeorientalis asiaeorientalis MHC class I antigen (Neas-A), MHC class I antigen (Neas-B), MHC class I antigen (Neas-C), and MHC class I antigen (Neas-E) genes, complete cds	MHC I	452	0.66	9e-26
TRINITY_GG_2181_c29_g1_i2	gi|39540666|gb|AAR27883.1|	MHC class I antigen [Canis lupus familiaris]	DLA-64	2493	371.09	0
TRINITY_GG_2263_c11_g1_i1	gi|545518298|ref|XP_005627125.1|	PREDICTED: major histocompatibility complex, class II, DM alpha isoform X1 [Canis lupus familiaris]	DLA-DMA	3309	7.27	3e-72
TRINITY_GG_2263_c4_g1_i2	gi|402692254|ref|NP_001257999.1|	major histocompatibility complex, class II, DM beta precursor [Canis lupus familiaris]	DLA-DMB	2671	21.18	9e-158
TRINITY_GG_2263_c9_g1_i1	gi|924183923|ref|NP_001300716.1|	HLA class II histocompatibility antigen, DO alpha chain-like precursor [Canis lupus familiaris]	DLA-DOA	2703	1.57	6e-151
TRINITY_GG_2252_c1_g1_i1	gi|852803141|ref|XP_012890416.1|	PREDICTED: HLA class II histocompatibility antigen, DR beta 4 chain-like isoform X6 [Dipodomys ordii]	LOC105999834	791	0.22	3e-11
TRINITY_GG_13944_c2_g1_i2	gi|545529607|ref|XP_005631105.1|	PREDICTED: MHC class Ib isoform X1 [Canis lupus familiaris]	DLA-79	1556	9.56	0
TRINITY_GG_17201_c1_g1_i1	gi|73761618|gb|DQ083409.1|	Equus caballus subclone 355H03 3.3 MHC class I antigen gene, complete cds	ELA-A3	830	0.13	0
Notes: The annotation results were obtained by using BLAST in nr.

## Sheet: The identified TLR genes
Additional file 7: Table S6. TLR genes identified in the assembled unigenes
Unigene	NCBI Reference	Blast Hit	Length	FPKM	E-value
TRINITY_GG_5393_c0_g1_i1	gi|308210837|ref|NP_001184105.1|	toll-like receptor 5 precursor [Canis lupus familiaris]	3355	0.96	0
TRINITY_GG_12384_c9_g1_i1	gi|928162665|ref|XP_013977198.1|	PREDICTED: toll-like receptor 9 isoform X2 [Canis lupus familiaris]	1655	59.13	0
TRINITY_GG_15090_c14_g1_i3	gi|308193350|ref|NP_001002950.2|	toll-like receptor 4 precursor [Canis lupus familiaris]	4867	26.41	0
TRINITY_GG_16360_c0_g1_i1	gi|821383125|ref|XP_012391208.1|	PREDICTED: LOW QUALITY PROTEIN: toll-like receptor 2 [Orcinus orca]	415	0.13	3e-06
TRINITY_GG_16360_c7_g1_i1	gi|545523309|ref|XP_005628886.1|	PREDICTED: toll-like receptor 2 isoform X1 [Canis lupus familiaris]	2962	29.57	0
TRINITY_GG_18854_c1_g1_i1	gi|545526503|ref|XP_005630024.1|	PREDICTED: toll-like receptor 3 [Canis lupus familiaris]	622	0.39	1e-134
TRINITY_GG_18854_c2_g1_i1	gi|545526503|ref|XP_005630024.1|	PREDICTED: toll-like receptor 3 [Canis lupus familiaris]	345	0.25	8e-43
TRINITY_GG_18854_c5_g1_i1	gi|545526503|ref|XP_005630024.1|	PREDICTED: toll-like receptor 3 [Canis lupus familiaris]	480	0.18	7e-88
TRINITY_GG_20917_c34_g3_i1	gi|290746374|ref|NP_001166598.1|	toll-like receptor 10 [Canis lupus familiaris]	1077	0.04	2e-180
TRINITY_GG_20917_c35_g3_i11	gi|545493183|ref|XP_005618321.1|	PREDICTED: toll-like receptor 1 isoform X3 [Canis lupus familiaris]	5294	8.87	0
TRINITY_GG_20917_c67_g1_i1	gi|290746374|ref|NP_001166598.1|	toll-like receptor 10 [Canis lupus familiaris]	923	0.36	0
TRINITY_GG_21312_c16_g1_i1	gi|345806764|ref|XP_003435496.1|	PREDICTED: toll-like receptor 8 [Canis lupus familiaris]	3793	16.18	0
TRINITY_GG_21314_c1_g1_i1	gi|85062739|gb|ABC69204.1|	toll-like receptor 7 [Canis lupus familiaris]	1062	0.32	0
TRINITY_GG_21314_c4_g1_i1	gi|85062739|gb|ABC69204.1|	toll-like receptor 7 [Canis lupus familiaris]	2288	0.3	0
Notes: The annotation results were obtained by using BLAST in nr.
