# Supplementary material for: Characterization of the peripheral blood transcriptome and adaptive evolution of the MHC I and TLR gene families in the wolf (Canis lupus)
Source: BMC Genomics. 2017 Aug 7;18:584. doi: 10.1186/s12864-017-3983-0 (PMC5545864; doi:10.1186/s12864-017-3983-0)
Supplement: Supplementary file 11 — Wolf TLRs primer sets. (XLSX 28 kb) [file 12864_2017_3983_MOESM11_ESM.xlsx]

## Sheet: README
Additional file 11: Table S19. Wolf TLRs primer sets.
NOTE:
For each TLR, amplification primers were given, as well as Tm (℃) for the amplification pairs. Besides, amplification length of each pairs were indicated.
DNA given in parentheses indicating that amplification template was DNA extracted from the same individual.

## Sheet: TLR1
	Forward		Reverse
Primer name	Sequence 5'-3'	Primer name	Sequence 5'-3'
TLR1_F1	TCTGAGGAACAGCAACTACACTTA	TLR1_R1	GAGAAATACTCTATGCTTGTATGCC
TLR1_F2	TTACTCTGGATGTATCAGTCAGCAC	TLR1_R21	TGAGTTCTTGCAAATCTTCTAGCT
TLR1_F31	ATTTCACAGTGTCTGGTACGCA	TLR1_R22	ATGTTATGGCAGCTCTGGAGG
TLR1_F32	ACCAACGAGATGAAGTCTCTACAAC	TLR1_R31	CAATGGTGACAAGCAGCAGAG
TLR1_F41	GCTGCCATAACATTAGGTCCATA	TLR1_R32	GTTCATAATGGCACCACTCACT
TLR1_F42	GCTTTTATTTCATATAGCGGGC	TLR1_R4	ACTGGAGAGCCTGAAAGTATGC
Amplification pairs	Tm	PCR	Sequencing	Length
TLR1_F1/TLR1_R1	56	√	clone sequencing	880
TLR1_F2/TLR1_R21	58	√	directly sequencing	810
TLR1_F2/TLR1_R22	58	√
TLR1_F31/TLR1_R31	58	√	directly sequencing	770
TLR1_F32/TLR1_R32	58	√
TLR1_F41/TLR1_R4	58	√	directly sequencing	990
TLR1_F42/TLR1_R4	57

## Sheet: TLR2
	Forward		Reverse
Primer name	Sequence 5'-3'	Primer name	Sequence 5'-3'
TLR2_F	CGGGTTGGATCACTGGAC	TLR2_R	TGTGTCAGAGCGGACTTAGC
Amplification pairs	Tm	PCR	Sequencing	Length
TLR2_F/TLR2_R	58	√	clone sequencing	2450

## Sheet: TLR3
	Forward		Reverse
Primer name	Sequence 5'-3'	Primer name	Sequence 5'-3'
TLR3_F1	CAAATGAAGAGGGGAGGAGAA	TLR3_R1	TGTGGAAGCCAGACAAAGGAAT
TLR3_F21	CTGAGGCGTGAAGAACTTGATT	TLR3_R21	TGTAGGAAAGGTAGATTTCGACAAT
TLR3_F22	AACCCCAGTCTCACAGAGAACC	TLR3_R22	ACAGCTCATCATTTATGTTGGC
TLR3_F3	TTGTCACTTGCTCAGTCTCCTTTA	TLR3_R31	AGAAAATGAACAGGACCACCG
TLR3_F41	TTGGACAAGAACTCACAGGC	TLR3_R32	TGATAACTCAGAGATGTTGGTATGG
TLR3_F42	GTCCTGTTCATTTTCTAAAGGGTCT	TLR3_R41	AACTGCTCTGGCTGTTTGTCTAT
TLR3_F51	ACCCATACCAACATCTCTGAGTTAT	TLR3_R42	AGAAGTGTTCCCAGACCCAATC
TLR3_F52	TGCAACACTCCACCTCAATATC	TLR3_R5	GATGGGAAAGTTACTCCTCTGTTA
Amplification pairs	Tm	PCR	Sequencing	Length
TLR3_F1/TLR3_R1	56	√	clone sequencing	920
TLR3_F21/TLR3_R21	56
TLR3_F22/TLR3_R22	58	√	directly sequencing	880
TLR3_F3/TLR3_R31	56	√	directly sequencing	470
TLR3_F3/TLR3_R32	56
TLR3_F41/TLR3_R41	56
TLR3_F42/TLR3_R42	56
TLR3_F41/TLR3_R42	57	√	directly sequencing	1000
TLR3_F42/TLR3_R41	56	√
TLR3_F51/TLR3_R5	56	√
TLR3_F52/TLR3_R5	56	√	clone sequencing	730

## Sheet: TLR4
	Forward		Reverse
Primer name	Sequence 5'-3'	Primer name	Sequence 5'-3'
TLR4_F	AAGCCACCTGCGTATTTCTCT	TLR4_R	GGCAAGAAGCACCACAGGA
Amplification pairs	Tm	PCR	Sequencing	Length
TLR4_F/TLR4_R	58	√	clone sequencing	1840

## Sheet: TLR5
	Forward		Reverse
Primer name	Sequence 5'-3'	Primer name	Sequence 5'-3'
TLR5_F1	GGCAAACAGACTCTCCTCAAG	TLR5_R1	CCCGAGAAGTCAGAGTCATAGAG
TLR5_F21	TCGTGTTGACAGACGGTTATTTC	TLR5_R2	CCAGGTAGTTGTGGTTCAGGTG
TLR5_F22	TGGAGACCCTGGACGTGTCTA	TLR5_R31	GCTCACCAGACAGACCACCTTG
TLR5_F31	TGCCCAGCATAGACACCATC	TLR5_R32	TTGTAACAGAGGAAGCAAAGGC
TLR5_F32	GCTCTATGACTCTGACTTCTCGG	TLR5_R33	ACCCACTCGAAGTCTCTGCC
TLR5_F33	AGGACCAGACGTTCAGATTCC	TLR5_R34	GACGAAGTCCCTCTCCTCGA
TLR5_F41	GCACCTGAACCACAACTACCT	TLR5_R41	CCTGCTCACCAGACAGACCA
TLR5_F42	TAACGCACAACAAGTTCATCTG	TLR5_R42	CCTCCTCAGCTGGTACTGCG
TLR5_F43	TCTCCCTCTTCATCTTCTCCAC	TLR5_R43	GGTTCTTTGAGGAAACGATGAC
TLR5_F44	CAGCGGCAGAGACTTCGAGT	TLR5_R51	ACGATGACCCTGCAAGTCTG
TLR5_F51	GAGGGCTGTGACGACGAGG	TLR5_R52	AGCGAGACGCGTAGGGTT
TLR5_F52	CCTCTTCATCTTCTCCACCGT	TLR5_R53	TGAAAATAAACACGACAAAGACAGA
TLR5_F53	GGCAGAGACTTCGAGTGGGT
Amplification pairs	Tm	PCR	Sequencing	Length
TLR5_F1/TLR5_R1	60	√	clone sequencing	1100
TLR5_F21/TLR5_R2	58	√
TLR5_F22/TLR5_R2	60	√	clone sequencing	860
TLR5_F31/TLR5_R31	59
TLR5_F32/TLR5_R32	59
TLR5_F32/TLR5_R33	60	√
TLR5_F32/TLR5_R34	60
TLR5_F33/TLR5_R32	58
TLR5_F33/TLR5_R33	60	√
TLR5_F33/TLR5_R34	60
TLR5_F41/TLR5_R41(DNA)	60
TLR5_F41/TLR5_R42(DNA)	61	√	clone sequencing	890
TLR5_F42/TLR5_R41(DNA)	58
TLR5_F42/TLR5_R42(DNA)	60	√
TLR5_F43/TLR5_R43	58
TLR5_F44/TLR5_R43	59	√
TLR5_F51/TLR5_R51	61
TLR5_F51/TLR5_R52	60
TLR5_F51/TLR5_R53	60
TLR5_F52/TLR5_R51	60
TLR5_F52/TLR5_R52	60
TLR5_F52/TLR5_R53	60
TLR5_F53/TLR5_R51	60
TLR5_F53/TLR5_R52	59
TLR5_F53/TLR5_R53	58

## Sheet: TLR6
	Forward		Reverse
Primer name	Sequence 5'-3'	Primer name	Sequence 5'-3'
TLR6_F1	AACAACCCTTTGGGGAATAGT	TLR6_R11	AGTAAAGTTGGACCTCTGGTGAGT
TLR6_F2	TTATCAGAACTCACCAGAGGTCCA	TLR6_R12	ACTTAAATGTGTTTGATGGTGGAG
TLR6_F31	TTCAAAGTTGTTCCCACCTAGTTAG	TLR6_R21	GTCCTTCAGTAGGGTTCCCTTATAG
TLR6_F32	TCTTCACGATAACAGAATAAGGAGC	TLR6_R22	TCAATGATCAGTACAGAAAGCCTAT
		TLR6_R3	CATCATGTTCATCAGAATCCAAGT
Amplification pairs	Tm	PCR	Sequencing	Length
TLR6_F1/TLR6_R11	56	√
TLR6_F1/TLR6_R12	55	√	clone sequencing	1100
TLR6_F2/TLR6_R21	60	√
TLR6_F2/TLR6_R22	58	√	directly sequencing	780
TLR6_F31/TLR6_R3	57	√	clone sequencing	1300
TLR6_F32/TLR6_R3	56	√

## Sheet: TLR7
	Forward		Reverse
Primer name	Sequence 5'-3'	Primer name	Sequence 5'-3'
TLR7_F11	TTCACGGTGGAAGAAGACTAA	TLR7_R11	TAAAGTAGACGGCAAAGTAGTAGG
TLR7_F12	GACCCTCAGTAGTAGGTTCATCATA	TLR7_R12	CCAGTTGGACAAGGTCGTGAA
TLR7_F21	AAGCCAACAGTATCTTCTCTATCAT	TLR7_R2	GTCATTGTTGTTCATCATCAGTTTC
TLR7_F22	TTTAATAACCTCAATCAACTGCG	TLR7_R31	AGCGATAGGGAAAATGAGAACA
TLR7_F3	ACAACCGGCTTGATTTACTCTACTC	TLR7_R32	ATAGCAAGAGTCCAGTGATTTCAG
TLR7_F41	CCTGGAGATGTTACTTTTGCAT	TLR7_R41	CATTTTCCAACTTCCACCAG
TLR7_F42	TGGTTTGTCTGGTGGGTCA	TLR7_R42	AAGAAGCCATCAGGTGACGAG
Amplification pairs	Tm	pcr	sequencing	Length
TLR7_F11/TLR7_R11	56
TLR7_F11/TLR7_R12	58
TLR7_F12/TLR7_R11(DNA)	58	√	directly sequencing	1030
TLR7_F12/TLR7_R12(DNA)	58	√
TLR7_F21/TLR7_R2	55	√	directly sequencing	1360
TLR7_F22/TLR7_R2	55
TLR7_F3/TLR7_R31	58	√	directly sequencing	900
TLR7_F3/TLR7_R32	58
TLR7_F41/TLR7_R41	55	√
TLR7_F41/TLR7_R42	58	√	directly sequencing	1300
TLR7_F42/TLR7_R41	56
TLR7_F42/TLR7_R42	58	√

## Sheet: TLR8
	Forward		Reverse
Primer name	Sequence 5'-3'	Primer name	Sequence 5'-3'
TLR8_F1	GGGATGAGACTTTAGGACCACA	TLR8_R11	TAGGTAGCGAAGCTCCGTCAG
TLR8_F2	TCAACATAGAAGACGGAACATTTG	TLR8_R12	GGATATTTCGCCTTTACGTAGTTA
TLR8_F31	CTGCCCGTCTTGGAAATACTT	TLR8_R21	TAAAGTTGACACCCAAGTTGATAGT
TLR8_F32	CAGGAACTTAGAGCGGGAGAC	TLR8_R22	ATGCCTTTGAGAAGAGGAACC
TLR8_F4	ACAGTTTATGGCAAAGCCTTAGAT	TLR8_R3	TGCTCCGTTAAAGTGTAGATGCT
TLR8_F5	ACAACAGCATCTACACTTTAACGGA	TLR8_R4	TTCGGTGAAGTAGCAGCGTCT
TLR8_F6	CAACTTGTATTTCGGATACCCTC	TLR8_R5	GTCATAAGAAACATAGGCGTCGT
		TLR8_R6	TTTTATTATGTTGGCGGGTCA
Amplification pairs	Tm	PCR	Sequencing	Length
TLR8_F1/TLR8_R11	59	√	directly sequencing	1000
TLR8_F1/TLR8_R12	58	√
TLR8_F2/TLR8_R21	55	√	directly sequencing	650
TLR8_F2/TLR8_R22	56	√
TLR8_F31/TLR8_R3	56	√	directly sequencing	800
TLR8_F32/TLR8_R3	59	√
TLR8_F4/TLR8_R4	58	√	directly sequencing	720
TLR8_F5/TLR8_R5	57	√	directly sequencing	880
TLR8_F6/TLR8_R6	55	√	clone sequencing	700

## Sheet: TLR9
	Forward		Reverse
Primer name	Sequence 5'-3'	Primer name	Sequence 5'-3'
TLR9_F11	GACCCTCTGGAGAAGCCC	TLR9_R11	GTTTTGGTGATGCAGTCATACAG
TLR9_F12	GAAGCAGGTGGAGCCAGG	TLR9_R12	CGTAGAAGGCTTTGGTTTTGG
TLR9_F13	AAGTTCTAGATGGTGAGTCTGGACT	TLR9_R2	CGAACTGCGAGCCATTGAC
TLR9_F2	GGATGGCAACTGCTACTACAAGA	TLR9_R31	CGGTCACGTCTAGGACTTTCA
TLR9_F31	CAAAACCAAAGCCTTCTACGG	TLR9_R32	CACTTGACACGGCTAGGCA
TLR9_F32	CATCTTCTTCCGCTCGCTC	TLR9_R41	CCAAACAGACAGGCAGGGT
TLR9_F41	CGTGACAATTACCTGGCTTTCT	TLR9_R42	CCTCCAGACACAGGCGTAGC
TLR9_F42	TTCAGTGGCAATACCCCGA	TLR9_R5	CAGGGTTAGCCGTTTGGTCT
TLR9_F43	TACCTGGCTTTCTTCAACTGGA
TLR9_F51	GCCCTGAAAGTCCTAGACGTG
TLR9_F52	CCTGCCTAGCCGTGTCAAGT
Amplification pairs	Tm	PCR	Sequencing	Length
TLR9_F11/TLR9_R11	60
TLR9_F11/TLR9_R12	59
TLR9_F12/TLR9_R11	59
TLR9_F12/TLR9_R12	60
TLR9_F13/TLR9_R11(DNA)	58	√	directly sequencing	1210
TLR9_F13/TLR9_R12(DNA)	58	√
TLR9_F2/TLR9_R2	58	√	directly sequencing	1050
TLR9_F31/TLR9_R31	58	√	directly sequencing	1300
TLR9_F31/TLR9_R32	58	√
TLR9_F32/TLR9_R31	58	√
TLR9_F32/TLR9_R32	58	√
TLR9_F41/TLR9_R41	57
TLR9_F42/TLR9_R42(DNA)	60	√	directly sequencing	910
TLR9_F43/TLR9_R42(DNA)	60	√
TLR9_F51/TLR9_R5(DNA)	60	√	directly sequencing	1000
TLR9_F52/TLR9_R5(DNA)	60	√

[truncated: 1 more sheets: TLR10]
