# Supplementary material for: Characterization of the peripheral blood transcriptome and adaptive evolution of the MHC I and TLR gene families in the wolf (Canis lupus)
Source: BMC Genomics. 2017 Aug 7;18:584. doi: 10.1186/s12864-017-3983-0 (PMC5545864; doi:10.1186/s12864-017-3983-0)
Supplement: Supplementary file 12 — Identification of the sequences used for each TLR alignment. (XLSX 10 kb) [file 12864_2017_3983_MOESM12_ESM.xlsx]

## Sheet: TLRs identification
Additional file 12: Table S20. Identification of the sequences used for each TLR alignment.
Species	TLR1	Species	TLR2	Species	TLR3	Species	TLR4	Species	TLR5	Species	TLR6	Species	TLR7	Species	TLR8	Species	TLR9	Species	TLR10
Ferret	XM_004763998.2	Amur tiger	NW_006711883.1	Ferret	XM_013059014.1	cat	NM_001009223.1	American mink	KU133954.1	Walrus	XM_012560890.1	Ferret	XM_004758838.2	Ferret	ENSMPUG00000002568	Cat	NM_001009285.1	AmurTiger	XM_007098860.2
Seal	XM_006732303.1	Cat	XM_003984930.3	Cat	DQ266436.1	panda	XM_002929889.2	Amur tiger	XM_015544459.1	Panda	XM_011235942.1	Cat	DQ333223.1	Polar bear	XM_008696373.1	Amur tiger	XM_007081936.2	Cheetah	XM_015076962.1
Walrus	XM_004396165.2	Ferret	XM_004771998.2	Amur tiger	XM_007098990.2	Amur tiger	XM_007094338.2	Cheetah	XM_015087854.1	Polar bear	XM_008701391.1	Walrus	XM_004409219.1	Panda	XM_002915061.2	Cheetah	XM_015085237.1	Walrus	XM_004396166.2
Amur tiger	XM_015545110.1	Cheetah	XM_015080653.1	cheetah	XM_015080399.1	cheetah	XM_015074764.1	Ferret	XM_013050635.1	Amur tiger	XM_007098861.2	Panda	XM_002915062.2	Cat	EF484949.1	Panda	XM_011224646.1	Cat	XM_006931168.1
Cheetah	XM_015080496.1	Walrus	XM_004394266.2	Walrus	XM_004412756.2	Ferret	XM_013046611.1	Cat	XM_011290807.1	Cat	XM_003985467.3	Polar bear	XM_008696372.1	Walrus	XM_004409217.2	Ferret	ENSMPUG00000011709	Panda	XM_011235945.1
Cat	XM_003985440.2	Panda	XM_002913846.2	Panda	XM_011230081.1	Walrus	XM_004416046.1	Panda	XM_011228909.1	Ferret	XM_013062213.1	Seal	XM_006733443.1	Raccoon Dog	KU557332.1			PolarBear	XM_008701388.1
Panda	XM_002928126.2	Amur tiger	NW_006711883.1	Polar bear	XM_008710465.1	Polar bear	XM_008698840.1	Polar bear	XM_008695489.1	Seal	XM_006732304.1	cheetah	XM_015067814.1	cheetah	XM_015067815.1
Polar bear	XM_008701394.1			Seal	XM_006741822.1					Cheetah	XM_015080495.1	Amur tiger	XM_007090078.2
